# Supplementary material for: The proteomic landscape of genome-wide genetic perturbations
Source: Cell. Author manuscript; Available in PMC 2024 Feb 16. (PMC7615649; doi:10.1016/j.cell.2023.03.026)
Supplement: Table S6 [file EMS193941-supplement-Table_S6.csv]

target_KO	linked_KO
100_93_hpr16_ko_YLR142W_PUT1	43_40_hpr40_ko_YIL154C_IMP2'
100_93_hpr19_ko_YOR134W_BAG7	13_12_hpr15_ko_YHR049W_FSH1
100_93_hpr19_ko_YOR134W_BAG7	15_14_hpr37_ko_YLR436C_ECM30
100_93_hpr19_ko_YOR134W_BAG7	16_15_hpr11_ko_YDR085C_AFR1
100_93_hpr19_ko_YOR134W_BAG7	16_15_hpr3_ko_YML082W_YML082w
100_93_hpr19_ko_YOR134W_BAG7	19_17_hpr9_ko_YPL201C_YIG1
100_93_hpr19_ko_YOR134W_BAG7	20_18_hpr25_ko_YPL046C_ELC1
100_93_hpr19_ko_YOR134W_BAG7	20_18_hpr4_ko_YMR152W_YIM1
100_93_hpr19_ko_YOR134W_BAG7	24_22_hpr10_ko_YBR186W_PCH2
100_93_hpr19_ko_YOR134W_BAG7	25_23_hpr36_ko_YGR201C_YGR201c
100_93_hpr19_ko_YOR134W_BAG7	25_23_hpr6_ko_YOR005C_DNL4
100_93_hpr19_ko_YOR134W_BAG7	29_27_hpr15_ko_YHR080C_YHR080c
100_93_hpr19_ko_YOR134W_BAG7	29_27_hpr37_ko_YLR453C_RIF2
100_93_hpr19_ko_YOR134W_BAG7	2_1_hpr28_ko_YPL194W_DDC1
100_93_hpr19_ko_YOR134W_BAG7	2_1_hpr5_ko_YMR252C_YMR252c
100_93_hpr19_ko_YOR134W_BAG7	38_35_hpr15_ko_YHR094C_HXT1
100_93_hpr19_ko_YOR134W_BAG7	38_35_hpr4_ko_YMR173W-A_YMR173w-a
100_93_hpr19_ko_YOR134W_BAG7	39_36_hpr40_ko_YDL117W_CYK3
100_93_hpr19_ko_YOR134W_BAG7	39_36_hpr6_ko_YOR018W_ROD1
100_93_hpr19_ko_YOR134W_BAG7	3_2_hpr10_ko_YPL100W_ATG21
100_93_hpr19_ko_YOR134W_BAG7	40_37_hpr3_ko_YML037C_YML037c
100_93_hpr19_ko_YOR134W_BAG7	47_44_hpr12_ko_YEL003W_GIM4
100_93_hpr19_ko_YOR134W_BAG7	47_44_hpr44_ko_YDR441C_APT2
100_93_hpr19_ko_YOR134W_BAG7	4_3_hpr40_ko_YJR031C_GEA1
100_93_hpr19_ko_YOR134W_BAG7	50_47_hpr10_ko_YBR220C_YBR220c
100_93_hpr19_ko_YOR134W_BAG7	50_47_hpr13_ko_YOL153C_YOL153c
100_93_hpr19_ko_YOR134W_BAG7	50_47_hpr19_ko_YGR087C_PDC6
100_93_hpr19_ko_YOR134W_BAG7	51_48_hpr7_ko_YOR343C_YOR343c
100_93_hpr19_ko_YOR134W_BAG7	54_49_hpr10_ko_YBR222C_PCS60
100_93_hpr19_ko_YOR134W_BAG7	54_49_hpr4_ko_YMR189W_GCV2
100_93_hpr19_ko_YOR134W_BAG7	56_51_hpr9_ko_YPL163C_SVS1
100_93_hpr19_ko_YOR134W_BAG7	57_52_hpr28_ko_YNL238W_KEX2
100_93_hpr19_ko_YOR134W_BAG7	59_54_hpr13_ko_YGR177C_ATF2
100_93_hpr19_ko_YOR134W_BAG7	59_54_hpr1_ko_YAR014C_BUD14
100_93_hpr19_ko_YOR134W_BAG7	64_59_hpr4_ko_YMR199W_CLN1
100_93_hpr19_ko_YOR134W_BAG7	65_60_hpr11_ko_YDR137W_RGP1
100_93_hpr19_ko_YOR134W_BAG7	68_63_hpr7_ko_YOR360C_PDE2
100_93_hpr19_ko_YOR134W_BAG7	69_64_hpr10_ko_YBR241C_YBR241c
100_93_hpr19_ko_YOR134W_BAG7	6_5_hpr50_ko_YER179W_DMC1
100_93_hpr19_ko_YOR134W_BAG7	71_65_hpr9_ko_YPL141C_FRK1
100_93_hpr19_ko_YOR134W_BAG7	72_66_hpr16_ko_YCR009C_RVS161
100_93_hpr19_ko_YOR134W_BAG7	73_67_hpr8_ko_YPL263C_KEL3
100_93_hpr19_ko_YOR134W_BAG7	74_68_hpr3_ko_YMR003W_AIM34
100_93_hpr19_ko_YOR134W_BAG7	78_72_hpr40_ko_YDL171C_GLT1
100_93_hpr19_ko_YOR134W_BAG7	78_72_hpr9_ko_YPL130W_SPO19
100_93_hpr19_ko_YOR134W_BAG7	79_73_hpr7_ko_YOR378W_YOR378w
100_93_hpr19_ko_YOR134W_BAG7	7_6_hpr15_ko_YHR039C_MSC7
100_93_hpr19_ko_YOR134W_BAG7	80_74_hpr10_ko_YBR258C_SHG1
100_93_hpr19_ko_YOR134W_BAG7	80_74_hpr57_ko_YKL044W_4162
100_93_hpr19_ko_YOR134W_BAG7	82_76_hpr35_ko_YMR158C-B_YMR158C-B
100_93_hpr19_ko_YOR134W_BAG7	83_77_hpr28_ko_YNL204C_SPS18
100_93_hpr19_ko_YOR134W_BAG7	84_78_hpr32_ko_YMR090W_YMR090w
100_93_hpr19_ko_YOR134W_BAG7	85_79_hpr8_ko_YPL248C_GAL4
100_93_hpr19_ko_YOR134W_BAG7	8_7_hpr17_ko_YLR165C_PUS5
100_93_hpr19_ko_YOR134W_BAG7	9_8_hpr15_ko_YHR044C_DOG1
100_93_hpr19_ko_YOR134W_BAG7	10_9_hpr38_ko_YDL179W_PCL9
100_93_hpr20_ko_YOR283W_YOR283w	100_93_hpr30_ko_YIL064W_SEE1
100_93_hpr20_ko_YOR283W_YOR283w	101_94_hpr30_ko_YIL065C_FIS1
100_93_hpr20_ko_YOR283W_YOR283w	103_96_hpr30_ko_YIL073C_SPO22
100_93_hpr20_ko_YOR283W_YOR283w	15_14_hpr31_ko_YIL007C_NAS2
100_93_hpr20_ko_YOR283W_YOR283w	20_18_hpr19_ko_YGR045C_YGR045c
100_93_hpr20_ko_YOR283W_YOR283w	20_18_hpr43_ko_YIL137C_TMA108
100_93_hpr20_ko_YOR283W_YOR283w	21_19_hpr31_ko_YIL038C_NOT3
100_93_hpr20_ko_YOR283W_YOR283w	27_25_hpr3_ko_YML058W_SML1
100_93_hpr20_ko_YOR283W_YOR283w	45_42_hpr19_ko_YGR079W_YGR079w
100_93_hpr20_ko_YOR283W_YOR283w	46_43_hpr15_ko_YHR106W_TRR2
100_93_hpr20_ko_YOR283W_YOR283w	46_43_hpr20_ko_YPR145W_ASN1
100_93_hpr20_ko_YOR283W_YOR283w	54_49_hpr16_ko_YCL055W_KAR4
100_93_hpr20_ko_YOR283W_YOR283w	60_55_hpr21_ko_YJL153C_INO1
100_93_hpr20_ko_YOR283W_YOR283w	66_61_hpr1_ko_YAR029W_YAR029w
100_93_hpr20_ko_YOR283W_YOR283w	75_69_hpr10_ko_YBR184W_YBR184w
100_93_hpr20_ko_YOR283W_YOR283w	75_69_hpr30_ko_YIL017C_VID28
100_93_hpr20_ko_YOR283W_YOR283w	76_70_hpr44_ko_YKR036C_CAF4
100_93_hpr20_ko_YOR283W_YOR283w	79_73_hpr5_ko_YNL305C_YNL305c
100_93_hpr20_ko_YOR283W_YOR283w	81_75_hpr30_ko_YIL028W_YIL028w
100_93_hpr20_ko_YOR283W_YOR283w	82_76_hpr30_ko_YIL029C_YIL029c
100_93_hpr20_ko_YOR283W_YOR283w	91_84_hpr20_ko_YOR253W_NAT5
100_93_hpr20_ko_YOR283W_YOR283w	91_84_hpr30_ko_YIL041W_GVP36
100_93_hpr20_ko_YOR283W_YOR283w	95_88_hpr49_ko_YER162C_RAD4
100_93_hpr20_ko_YOR283W_YOR283w	97_90_hpr30_ko_YIL050W_PCL7
100_93_hpr20_ko_YOR283W_YOR283w	98_91_hpr30_ko_YIL053W_RHR2
100_93_hpr20_ko_YOR283W_YOR283w	9_8_hpr10_ko_YPL092W_SSU1
100_93_hpr21_ko_YLR349W_YLR349w	84_78_hpr56_ko_YEL005C_3327
100_93_hpr23_ko_YGL195W_GCN1	19_17_hpr37_ko_YLR441C_RPS1a
100_93_hpr23_ko_YGL195W_GCN1	32_30_hpr42_ko_YBR048W_RPS11b
100_93_hpr23_ko_YGL195W_GCN1	3_2_hpr44_ko_YBR189W_RPS9b
100_93_hpr23_ko_YGL195W_GCN1	48_45_hpr2_ko_YLR048W_RPS0b
100_93_hpr23_ko_YGL195W_GCN1	50_47_hpr3_ko_YML024W_RPS17a
100_93_hpr23_ko_YGL195W_GCN1	67_62_hpr17_ko_YKL009W_MRT4
100_93_hpr23_ko_YGL195W_GCN1	71_65_hpr2_ko_YLR074C_BUD20
100_93_hpr23_ko_YGL195W_GCN1	81_75_hpr29_ko_YKR057W_RPS21a
100_93_hpr23_ko_YGL195W_GCN1	82_76_hpr5_ko_YNL302C_RPS19b
100_93_hpr23_ko_YGL195W_GCN1	92_85_hpr12_ko_YEL054C_RPL12a
100_93_hpr23_ko_YGL195W_GCN1	94_87_hpr4_ko_YMR242C_RPL20a
100_93_hpr24_ko_YPL070W_MUK1	4_3_hpr25_ko_YPL064C_CWC27
100_93_hpr30_ko_YIL064W_SEE1	101_94_hpr30_ko_YIL065C_FIS1
100_93_hpr30_ko_YIL064W_SEE1	103_96_hpr30_ko_YIL073C_SPO22
100_93_hpr30_ko_YIL064W_SEE1	15_14_hpr31_ko_YIL007C_NAS2
100_93_hpr30_ko_YIL064W_SEE1	15_14_hpr37_ko_YLR436C_ECM30
100_93_hpr30_ko_YIL064W_SEE1	17_16_hpr19_ko_YGR043C_NQM1
100_93_hpr30_ko_YIL064W_SEE1	19_17_hpr40_ko_YJR058C_APS2
100_93_hpr30_ko_YIL064W_SEE1	19_17_hpr9_ko_YPL201C_YIG1
100_93_hpr30_ko_YIL064W_SEE1	20_18_hpr19_ko_YGR045C_YGR045c
100_93_hpr30_ko_YIL064W_SEE1	20_18_hpr43_ko_YIL137C_TMA108
100_93_hpr30_ko_YIL064W_SEE1	20_18_hpr48_ko_YDR451C_YHP1
100_93_hpr30_ko_YIL064W_SEE1	21_19_hpr31_ko_YIL038C_NOT3
100_93_hpr30_ko_YIL064W_SEE1	23_21_hpr37_ko_YLR446W_YLR446w
100_93_hpr30_ko_YIL064W_SEE1	25_23_hpr22_ko_YLR384C_IKI3
100_93_hpr30_ko_YIL064W_SEE1	25_23_hpr36_ko_YGR201C_YGR201c
100_93_hpr30_ko_YIL064W_SEE1	27_25_hpr3_ko_YML058W_SML1
100_93_hpr30_ko_YIL064W_SEE1	29_27_hpr37_ko_YLR453C_RIF2
100_93_hpr30_ko_YIL064W_SEE1	37_34_hpr31_ko_YIL092W_YIL092w
100_93_hpr30_ko_YIL064W_SEE1	37_34_hpr37_ko_YML021C_UNG1
100_93_hpr30_ko_YIL064W_SEE1	38_35_hpr50_ko_YIL085C_KTR7
100_93_hpr30_ko_YIL064W_SEE1	39_36_hpr40_ko_YDL117W_CYK3
100_93_hpr30_ko_YIL064W_SEE1	3_2_hpr10_ko_YPL100W_ATG21
100_93_hpr30_ko_YIL064W_SEE1	3_2_hpr31_ko_YIL077C_YIL077c
100_93_hpr30_ko_YIL064W_SEE1	45_42_hpr19_ko_YGR079W_YGR079w
100_93_hpr30_ko_YIL064W_SEE1	46_43_hpr15_ko_YHR106W_TRR2
100_93_hpr30_ko_YIL064W_SEE1	46_43_hpr20_ko_YPR145W_ASN1
100_93_hpr30_ko_YIL064W_SEE1	46_43_hpr22_ko_YLR414C_PUN1
100_93_hpr30_ko_YIL064W_SEE1	47_44_hpr12_ko_YEL003W_GIM4
100_93_hpr30_ko_YIL064W_SEE1	4_3_hpr35_ko_YPR036W_VMA13
100_93_hpr30_ko_YIL064W_SEE1	50_47_hpr10_ko_YBR220C_YBR220c
100_93_hpr30_ko_YIL064W_SEE1	51_48_hpr18_ko_YKL121W_DGR2
100_93_hpr30_ko_YIL064W_SEE1	54_49_hpr16_ko_YCL055W_KAR4
100_93_hpr30_ko_YIL064W_SEE1	54_49_hpr4_ko_YMR189W_GCV2
100_93_hpr30_ko_YIL064W_SEE1	56_51_hpr10_ko_YBR224W_YBR224w
100_93_hpr30_ko_YIL064W_SEE1	56_51_hpr9_ko_YPL163C_SVS1
100_93_hpr30_ko_YIL064W_SEE1	57_52_hpr28_ko_YNL238W_KEX2
100_93_hpr30_ko_YIL064W_SEE1	58_53_hpr15_ko_YHR117W_TOM71
100_93_hpr30_ko_YIL064W_SEE1	59_54_hpr13_ko_YGR177C_ATF2
100_93_hpr30_ko_YIL064W_SEE1	59_54_hpr2_ko_YLR061W_RPL22a
100_93_hpr30_ko_YIL064W_SEE1	60_55_hpr21_ko_YJL153C_INO1
100_93_hpr30_ko_YIL064W_SEE1	60_55_hpr2_ko_YLR062C_BUD28
100_93_hpr30_ko_YIL064W_SEE1	62_57_hpr14_ko_YHL037C_YHL037c
100_93_hpr30_ko_YIL064W_SEE1	65_60_hpr6_ko_YOR043W_WHI2
100_93_hpr30_ko_YIL064W_SEE1	66_61_hpr1_ko_YAR029W_YAR029w
100_93_hpr30_ko_YIL064W_SEE1	67_62_hpr28_ko_YNL226W_YNL226w
100_93_hpr30_ko_YIL064W_SEE1	67_62_hpr30_ko_YIL005W_EPS1
100_93_hpr30_ko_YIL064W_SEE1	69_64_hpr10_ko_YBR241C_YBR241c
100_93_hpr30_ko_YIL064W_SEE1	6_5_hpr9_ko_YPL216W_YPL216w
100_93_hpr30_ko_YIL064W_SEE1	71_65_hpr9_ko_YPL141C_FRK1
100_93_hpr30_ko_YIL064W_SEE1	72_66_hpr16_ko_YCR009C_RVS161
100_93_hpr30_ko_YIL064W_SEE1	72_66_hpr40_ko_YDL159W_STE7
100_93_hpr30_ko_YIL064W_SEE1	72_66_hpr44_ko_YKR027W_BCH2
100_93_hpr30_ko_YIL064W_SEE1	75_69_hpr10_ko_YBR184W_YBR184w
100_93_hpr30_ko_YIL064W_SEE1	75_69_hpr13_ko_YHL009C_YAP3
100_93_hpr30_ko_YIL064W_SEE1	75_69_hpr30_ko_YIL017C_VID28
100_93_hpr30_ko_YIL064W_SEE1	76_70_hpr44_ko_YKR036C_CAF4
100_93_hpr30_ko_YIL064W_SEE1	78_72_hpr40_ko_YDL171C_GLT1
100_93_hpr30_ko_YIL064W_SEE1	79_73_hpr29_ko_YKR055W_RHO4
100_93_hpr30_ko_YIL064W_SEE1	79_73_hpr5_ko_YNL305C_YNL305c
100_93_hpr30_ko_YIL064W_SEE1	80_74_hpr57_ko_YKL044W_4162
100_93_hpr30_ko_YIL064W_SEE1	80_74_hpr9_ko_YPL127C_HHO1
100_93_hpr30_ko_YIL064W_SEE1	81_75_hpr30_ko_YIL028W_YIL028w
100_93_hpr30_ko_YIL064W_SEE1	82_76_hpr30_ko_YIL029C_YIL029c
100_93_hpr30_ko_YIL064W_SEE1	82_76_hpr35_ko_YMR158C-B_YMR158C-B
100_93_hpr30_ko_YIL064W_SEE1	84_78_hpr47_ko_YNL014W_HEF3
100_93_hpr30_ko_YIL064W_SEE1	8_7_hpr11_ko_YDR076W_RAD55
100_93_hpr30_ko_YIL064W_SEE1	90_83_hpr30_ko_YIL040W_APQ12
100_93_hpr30_ko_YIL064W_SEE1	91_84_hpr20_ko_YOR253W_NAT5
100_93_hpr30_ko_YIL064W_SEE1	91_84_hpr30_ko_YIL041W_GVP36
100_93_hpr30_ko_YIL064W_SEE1	91_84_hpr40_ko_YDL183C_YDL183c
100_93_hpr30_ko_YIL064W_SEE1	95_88_hpr49_ko_YER162C_RAD4
100_93_hpr30_ko_YIL064W_SEE1	97_90_hpr30_ko_YIL050W_PCL7
100_93_hpr30_ko_YIL064W_SEE1	98_91_hpr30_ko_YIL053W_RHR2
100_93_hpr30_ko_YIL064W_SEE1	9_8_hpr10_ko_YPL092W_SSU1
100_93_hpr30_ko_YIL064W_SEE1	100_93_hpr20_ko_YOR283W_YOR283w
100_93_hpr30_ko_YIL064W_SEE1	10_9_hpr38_ko_YDL179W_PCL9
100_93_hpr35_ko_YJL060W_BNA3	13_12_hpr15_ko_YHR049W_FSH1
100_93_hpr35_ko_YJL060W_BNA3	14_13_hpr4_ko_YMR145C_NDE1
100_93_hpr35_ko_YJL060W_BNA3	15_14_hpr37_ko_YLR436C_ECM30
100_93_hpr35_ko_YJL060W_BNA3	16_15_hpr11_ko_YDR085C_AFR1
100_93_hpr35_ko_YJL060W_BNA3	19_17_hpr18_ko_YGL232W_TAN1
100_93_hpr35_ko_YJL060W_BNA3	19_17_hpr9_ko_YPL201C_YIG1
100_93_hpr35_ko_YJL060W_BNA3	20_18_hpr13_ko_YER020W_GPA2
100_93_hpr35_ko_YJL060W_BNA3	20_18_hpr25_ko_YPL046C_ELC1
100_93_hpr35_ko_YJL060W_BNA3	21_19_hpr14_ko_YGR176W_YGR176w
100_93_hpr35_ko_YJL060W_BNA3	25_23_hpr36_ko_YGR201C_YGR201c
100_93_hpr35_ko_YJL060W_BNA3	25_23_hpr56_ko_YOL049W_1132
100_93_hpr35_ko_YJL060W_BNA3	25_23_hpr6_ko_YOR005C_DNL4
100_93_hpr35_ko_YJL060W_BNA3	26_24_hpr6_ko_YOR006C_TSR3
100_93_hpr35_ko_YJL060W_BNA3	27_25_hpr5_ko_YMR282C_AEP2
100_93_hpr35_ko_YJL060W_BNA3	29_27_hpr15_ko_YHR080C_YHR080c
100_93_hpr35_ko_YJL060W_BNA3	29_27_hpr37_ko_YLR453C_RIF2
100_93_hpr35_ko_YJL060W_BNA3	2_1_hpr10_ko_YPL102C_YPL102c
100_93_hpr35_ko_YJL060W_BNA3	2_1_hpr5_ko_YMR252C_YMR252c
100_93_hpr35_ko_YJL060W_BNA3	33_31_hpr40_ko_YDL110C_TMA17
100_93_hpr35_ko_YJL060W_BNA3	33_31_hpr51_ko_YNL153C_GIM3
100_93_hpr35_ko_YJL060W_BNA3	37_34_hpr40_ko_YDL114W_YDL114w
100_93_hpr35_ko_YJL060W_BNA3	38_35_hpr15_ko_YHR094C_HXT1
100_93_hpr35_ko_YJL060W_BNA3	38_35_hpr3_ko_YML048W_GSF2
100_93_hpr35_ko_YJL060W_BNA3	38_35_hpr4_ko_YMR173W-A_YMR173w-a
100_93_hpr35_ko_YJL060W_BNA3	39_36_hpr40_ko_YDL117W_CYK3
100_93_hpr35_ko_YJL060W_BNA3	39_36_hpr45_ko_YDR491C_YDR491c
100_93_hpr35_ko_YJL060W_BNA3	39_36_hpr6_ko_YOR018W_ROD1
100_93_hpr35_ko_YJL060W_BNA3	3_2_hpr10_ko_YPL100W_ATG21
100_93_hpr35_ko_YJL060W_BNA3	3_2_hpr15_ko_YHR034C_PIH1
100_93_hpr35_ko_YJL060W_BNA3	3_2_hpr28_ko_YGL031C_RPL24a
100_93_hpr35_ko_YJL060W_BNA3	40_37_hpr10_ko_YPL111W_CAR1
100_93_hpr35_ko_YJL060W_BNA3	40_37_hpr3_ko_YML037C_YML037c
100_93_hpr35_ko_YJL060W_BNA3	44_41_hpr19_ko_YGR078C_PAC10
100_93_hpr35_ko_YJL060W_BNA3	46_43_hpr22_ko_YLR414C_PUN1
100_93_hpr35_ko_YJL060W_BNA3	47_44_hpr12_ko_YEL003W_GIM4
100_93_hpr35_ko_YJL060W_BNA3	47_44_hpr44_ko_YDR441C_APT2
100_93_hpr35_ko_YJL060W_BNA3	48_45_hpr20_ko_YPR128C_ANT1
100_93_hpr35_ko_YJL060W_BNA3	49_46_hpr19_ko_YGR085C_RPL11b
100_93_hpr35_ko_YJL060W_BNA3	49_46_hpr6_ko_YOR029W_YOR029w
100_93_hpr35_ko_YJL060W_BNA3	4_3_hpr40_ko_YJR031C_GEA1
100_93_hpr35_ko_YJL060W_BNA3	4_3_hpr9_ko_YPL220W_RPL1a
100_93_hpr35_ko_YJL060W_BNA3	50_47_hpr10_ko_YBR220C_YBR220c
100_93_hpr35_ko_YJL060W_BNA3	50_47_hpr13_ko_YOL153C_YOL153c
100_93_hpr35_ko_YJL060W_BNA3	51_48_hpr50_ko_YOR364W_YOR364w
100_93_hpr35_ko_YJL060W_BNA3	51_48_hpr7_ko_YOR343C_YOR343c
100_93_hpr35_ko_YJL060W_BNA3	54_49_hpr10_ko_YBR222C_PCS60
100_93_hpr35_ko_YJL060W_BNA3	54_49_hpr4_ko_YMR189W_GCV2
100_93_hpr35_ko_YJL060W_BNA3	56_51_hpr9_ko_YPL163C_SVS1
100_93_hpr35_ko_YJL060W_BNA3	57_52_hpr28_ko_YNL238W_KEX2
100_93_hpr35_ko_YJL060W_BNA3	57_52_hpr9_ko_YPL162C_YPL162c
100_93_hpr35_ko_YJL060W_BNA3	58_53_hpr2_ko_YLR059C_REX2
100_93_hpr35_ko_YJL060W_BNA3	58_53_hpr8_ko_YOL081W_IRA2
100_93_hpr35_ko_YJL060W_BNA3	59_54_hpr13_ko_YGR177C_ATF2
100_93_hpr35_ko_YJL060W_BNA3	59_54_hpr1_ko_YAR014C_BUD14
100_93_hpr35_ko_YJL060W_BNA3	59_54_hpr2_ko_YLR061W_RPL22a
100_93_hpr35_ko_YJL060W_BNA3	5_4_hpr49_ko_YGL133W_ITC1
100_93_hpr35_ko_YJL060W_BNA3	60_55_hpr2_ko_YLR062C_BUD28
100_93_hpr35_ko_YJL060W_BNA3	61_56_hpr45_ko_YMR160W_YMR160w
100_93_hpr35_ko_YJL060W_BNA3	64_59_hpr4_ko_YMR199W_CLN1
100_93_hpr35_ko_YJL060W_BNA3	65_60_hpr11_ko_YDR137W_RGP1
100_93_hpr35_ko_YJL060W_BNA3	66_61_hpr9_ko_YPL149W_ATG5
100_93_hpr35_ko_YJL060W_BNA3	67_62_hpr28_ko_YNL226W_YNL226w
100_93_hpr35_ko_YJL060W_BNA3	67_62_hpr3_ko_YML005W_TRM12
100_93_hpr35_ko_YJL060W_BNA3	67_62_hpr6_ko_YOR045W_TOM6
100_93_hpr35_ko_YJL060W_BNA3	68_63_hpr7_ko_YOR360C_PDE2
100_93_hpr35_ko_YJL060W_BNA3	68_63_hpr9_ko_YPL145C_KES1
100_93_hpr35_ko_YJL060W_BNA3	69_64_hpr10_ko_YBR241C_YBR241c
100_93_hpr35_ko_YJL060W_BNA3	6_5_hpr50_ko_YER179W_DMC1
100_93_hpr35_ko_YJL060W_BNA3	6_5_hpr53_ko_YCL026C-B_HBN1
100_93_hpr35_ko_YJL060W_BNA3	6_5_hpr9_ko_YPL216W_YPL216w
100_93_hpr35_ko_YJL060W_BNA3	71_65_hpr9_ko_YPL141C_FRK1
100_93_hpr35_ko_YJL060W_BNA3	72_66_hpr13_ko_YHL021C_AIM17
100_93_hpr35_ko_YJL060W_BNA3	72_66_hpr16_ko_YCR009C_RVS161
100_93_hpr35_ko_YJL060W_BNA3	72_66_hpr44_ko_YKR027W_BCH2
100_93_hpr35_ko_YJL060W_BNA3	73_67_hpr10_ko_YBR245C_ISW1
100_93_hpr35_ko_YJL060W_BNA3	73_67_hpr8_ko_YPL263C_KEL3
100_93_hpr35_ko_YJL060W_BNA3	74_68_hpr10_ko_YBR246W_RRT2
100_93_hpr35_ko_YJL060W_BNA3	74_68_hpr3_ko_YMR003W_AIM34
100_93_hpr35_ko_YJL060W_BNA3	78_72_hpr40_ko_YDL171C_GLT1
100_93_hpr35_ko_YJL060W_BNA3	78_72_hpr9_ko_YPL130W_SPO19
100_93_hpr35_ko_YJL060W_BNA3	79_73_hpr29_ko_YKR055W_RHO4
100_93_hpr35_ko_YJL060W_BNA3	79_73_hpr7_ko_YOR378W_YOR378w
100_93_hpr35_ko_YJL060W_BNA3	7_6_hpr15_ko_YHR039C_MSC7
100_93_hpr35_ko_YJL060W_BNA3	80_74_hpr10_ko_YBR258C_SHG1
100_93_hpr35_ko_YJL060W_BNA3	80_74_hpr57_ko_YKL044W_4162
100_93_hpr35_ko_YJL060W_BNA3	81_75_hpr9_ko_YPL125W_KAP120
100_93_hpr35_ko_YJL060W_BNA3	82_76_hpr35_ko_YMR158C-B_YMR158C-B
100_93_hpr35_ko_YJL060W_BNA3	83_77_hpr11_ko_YDR351W_SBE2
100_93_hpr35_ko_YJL060W_BNA3	83_77_hpr24_ko_YPL090C_RPS6a
100_93_hpr35_ko_YJL060W_BNA3	83_77_hpr28_ko_YNL204C_SPS18
100_93_hpr35_ko_YJL060W_BNA3	83_77_hpr47_ko_YNL011C_YNL011c
100_93_hpr35_ko_YJL060W_BNA3	84_78_hpr31_ko_YFR020W_YFR020w
100_93_hpr35_ko_YJL060W_BNA3	84_78_hpr32_ko_YMR090W_YMR090w
100_93_hpr35_ko_YJL060W_BNA3	84_78_hpr3_ko_YMR016C_SOK2
100_93_hpr35_ko_YJL060W_BNA3	85_79_hpr8_ko_YPL248C_GAL4
100_93_hpr35_ko_YJL060W_BNA3	85_79_hpr9_ko_YPL119C_DBP1
100_93_hpr35_ko_YJL060W_BNA3	8_7_hpr11_ko_YDR076W_RAD55
100_93_hpr35_ko_YJL060W_BNA3	8_7_hpr17_ko_YLR165C_PUS5
100_93_hpr35_ko_YJL060W_BNA3	90_83_hpr31_ko_YFR026C_ULI1
100_93_hpr35_ko_YJL060W_BNA3	90_83_hpr9_ko_YPL114W_YPL114w
100_93_hpr35_ko_YJL060W_BNA3	94_87_hpr15_ko_YHR163W_SOL3
100_93_hpr35_ko_YJL060W_BNA3	95_88_hpr35_ko_YJL066C_MPM1
100_93_hpr35_ko_YJL060W_BNA3	97_90_hpr38_ko_YDR017C_KCS1
100_93_hpr35_ko_YJL060W_BNA3	10_9_hpr38_ko_YDL179W_PCL9
100_93_hpr3_ko_YMR031W-A_YMR031w-a	98_91_hpr43_ko_YNL107W_YAF9
100_93_hpr43_ko_YNL119W_NCS2	101_94_hpr43_ko_YNL120C_YNL120c
100_93_hpr43_ko_YNL119W_NCS2	103_96_hpr9_ko_YPL101W_ELP4
100_93_hpr43_ko_YNL119W_NCS2	15_14_hpr37_ko_YLR436C_ECM30
100_93_hpr43_ko_YNL119W_NCS2	19_17_hpr9_ko_YPL201C_YIG1
100_93_hpr43_ko_YNL119W_NCS2	25_23_hpr22_ko_YLR384C_IKI3
100_93_hpr43_ko_YNL119W_NCS2	29_27_hpr37_ko_YLR453C_RIF2
100_93_hpr43_ko_YNL119W_NCS2	2_1_hpr10_ko_YPL102C_YPL102c
100_93_hpr43_ko_YNL119W_NCS2	38_35_hpr14_ko_YGR200C_ELP2
100_93_hpr43_ko_YNL119W_NCS2	39_36_hpr40_ko_YDL117W_CYK3
100_93_hpr43_ko_YNL119W_NCS2	3_2_hpr10_ko_YPL100W_ATG21
100_93_hpr43_ko_YNL119W_NCS2	47_44_hpr12_ko_YEL003W_GIM4
100_93_hpr43_ko_YNL119W_NCS2	50_47_hpr10_ko_YBR220C_YBR220c
100_93_hpr43_ko_YNL119W_NCS2	50_47_hpr15_ko_YHR111W_UBA4
100_93_hpr43_ko_YNL119W_NCS2	54_49_hpr4_ko_YMR189W_GCV2
100_93_hpr43_ko_YNL119W_NCS2	56_51_hpr9_ko_YPL163C_SVS1
100_93_hpr43_ko_YNL119W_NCS2	57_52_hpr28_ko_YNL238W_KEX2
100_93_hpr43_ko_YNL119W_NCS2	57_52_hpr9_ko_YPL162C_YPL162c
100_93_hpr43_ko_YNL119W_NCS2	59_54_hpr13_ko_YGR177C_ATF2
100_93_hpr43_ko_YNL119W_NCS2	60_55_hpr21_ko_YJL153C_INO1
100_93_hpr43_ko_YNL119W_NCS2	65_60_hpr11_ko_YDR137W_RGP1
100_93_hpr43_ko_YNL119W_NCS2	68_63_hpr9_ko_YPL145C_KES1
100_93_hpr43_ko_YNL119W_NCS2	69_64_hpr10_ko_YBR241C_YBR241c
100_93_hpr43_ko_YNL119W_NCS2	71_65_hpr9_ko_YPL141C_FRK1
100_93_hpr43_ko_YNL119W_NCS2	72_66_hpr16_ko_YCR009C_RVS161
100_93_hpr43_ko_YNL119W_NCS2	74_68_hpr3_ko_YMR003W_AIM34
100_93_hpr43_ko_YNL119W_NCS2	78_72_hpr40_ko_YDL171C_GLT1
100_93_hpr43_ko_YNL119W_NCS2	7_6_hpr15_ko_YHR039C_MSC7
100_93_hpr43_ko_YNL119W_NCS2	80_74_hpr57_ko_YKL044W_4162
100_93_hpr43_ko_YNL119W_NCS2	81_75_hpr9_ko_YPL125W_KAP120
100_93_hpr43_ko_YNL119W_NCS2	82_76_hpr35_ko_YMR158C-B_YMR158C-B
100_93_hpr43_ko_YNL119W_NCS2	8_7_hpr11_ko_YDR076W_RAD55
100_93_hpr43_ko_YNL119W_NCS2	10_9_hpr24_ko_YGL211W_NCS6
100_93_hpr43_ko_YNL119W_NCS2	10_9_hpr38_ko_YDL179W_PCL9
100_93_hpr43_ko_YNL119W_NCS2	10_9_hpr52_ko_YBL071W-A_KTI11
100_93_hpr46_ko_YBR116C_YBR116c	3_2_hpr38_ko_YJR104C_SOD1
100_93_hpr48_ko_YGL124C_MON1	15_14_hpr55_ko_YDL077C_VAM6
100_93_hpr48_ko_YGL124C_MON1	19_17_hpr26_ko_YPR194C_OPT2
100_93_hpr48_ko_YGL124C_MON1	30_28_hpr56_ko_YPL234C_3115
100_93_hpr48_ko_YGL124C_MON1	48_45_hpr58_ko_YKL080W_VMA5
100_93_hpr48_ko_YGL124C_MON1	50_47_hpr58_ko_YKL119C_VPH2
100_93_hpr48_ko_YGL124C_MON1	51_48_hpr58_ko_YKL118W_YKL118w
100_93_hpr48_ko_YGL124C_MON1	61_56_hpr58_ko_YHR039C-B_YHR039C-B
100_93_hpr48_ko_YGL124C_MON1	63_58_hpr57_ko_YHR026W_2219
100_93_hpr48_ko_YGL124C_MON1	83_77_hpr51_ko_YOR331C_YOR331c
100_93_hpr49_ko_YER169W_RPH1	100_93_hpr55_ko_YDR507C_GIN4
100_93_hpr49_ko_YER169W_RPH1	101_94_hpr11_ko_YDR377W_ATP17
100_93_hpr49_ko_YER169W_RPH1	101_94_hpr28_ko_YNL184C_YNL184c
100_93_hpr49_ko_YER169W_RPH1	101_94_hpr48_ko_YMR064W_AEP1
100_93_hpr49_ko_YER169W_RPH1	101_94_hpr56_ko_YFL036W_2552
100_93_hpr49_ko_YER169W_RPH1	11_10_hpr10_ko_YPL178W_CBC2
100_93_hpr49_ko_YER169W_RPH1	11_10_hpr11_ko_YDR079W_PET100
100_93_hpr49_ko_YER169W_RPH1	11_10_hpr21_ko_YJL209W_CBP1
100_93_hpr49_ko_YER169W_RPH1	11_10_hpr27_ko_YBL012C_YBL012c
100_93_hpr49_ko_YER169W_RPH1	13_12_hpr39_ko_YNR020C_ATP23
100_93_hpr49_ko_YER169W_RPH1	13_12_hpr46_ko_YPL078C_ATP4
100_93_hpr49_ko_YER169W_RPH1	13_12_hpr52_ko_YKR085C_MRPL20
100_93_hpr49_ko_YER169W_RPH1	13_12_hpr56_ko_YLR069C_1589
100_93_hpr49_ko_YER169W_RPH1	14_13_hpr44_ko_YGL219C_MDM34
100_93_hpr49_ko_YER169W_RPH1	14_13_hpr55_ko_YDL069C_CBS1
100_93_hpr49_ko_YER169W_RPH1	14_13_hpr57_ko_YBL044W_3477
100_93_hpr49_ko_YER169W_RPH1	15_14_hpr26_ko_YPR191W_QCR2
100_93_hpr49_ko_YER169W_RPH1	15_14_hpr29_ko_YMR084W_YMR084w
100_93_hpr49_ko_YER169W_RPH1	15_14_hpr51_ko_YLR396C_VPS33
100_93_hpr49_ko_YER169W_RPH1	15_14_hpr58_ko_YMR184W_ADD37
100_93_hpr49_ko_YER169W_RPH1	17_16_hpr46_ko_YOR179C_SYC1
100_93_hpr49_ko_YER169W_RPH1	19_17_hpr24_ko_YGL220W_FRA2
100_93_hpr49_ko_YER169W_RPH1	19_17_hpr58_ko_YOL033W_MSE1
100_93_hpr49_ko_YER169W_RPH1	21_19_hpr1_ko_YAL044C_GCV3
100_93_hpr49_ko_YER169W_RPH1	21_19_hpr57_ko_YBL080C_2081
100_93_hpr49_ko_YER169W_RPH1	23_21_hpr51_ko_YGR219W_YGR219w
100_93_hpr49_ko_YER169W_RPH1	23_21_hpr58_ko_YBR179C_FZO1
100_93_hpr49_ko_YER169W_RPH1	24_22_hpr36_ko_YGR188C_BUB1
100_93_hpr49_ko_YER169W_RPH1	24_22_hpr57_ko_YGR180C_2466
100_93_hpr49_ko_YER169W_RPH1	25_23_hpr18_ko_YKL087C_CYT2
100_93_hpr49_ko_YER169W_RPH1	26_24_hpr39_ko_YBR282W_MRPL27
100_93_hpr49_ko_YER169W_RPH1	26_24_hpr7_ko_YOR305W_RRG7
100_93_hpr49_ko_YER169W_RPH1	27_25_hpr57_ko_YNL177C_1726
100_93_hpr49_ko_YER169W_RPH1	28_26_hpr1_ko_YAL019W_FUN30
100_93_hpr49_ko_YER169W_RPH1	28_26_hpr40_ko_YDL101C_DUN1
100_93_hpr49_ko_YER169W_RPH1	28_26_hpr57_ko_YNL160W_3894
100_93_hpr49_ko_YER169W_RPH1	29_27_hpr28_ko_YGL064C_MRH4
100_93_hpr49_ko_YER169W_RPH1	2_1_hpr4_ko_YMR035W_IMP2
100_93_hpr49_ko_YER169W_RPH1	30_28_hpr32_ko_YPR047W_MSF1
100_93_hpr49_ko_YER169W_RPH1	32_30_hpr19_ko_YGR062C_COX18
100_93_hpr49_ko_YER169W_RPH1	32_30_hpr29_ko_YKL208W_CBT1
100_93_hpr49_ko_YER169W_RPH1	32_30_hpr58_ko_YGR150C_CCM1
100_93_hpr49_ko_YER169W_RPH1	34_32_hpr48_ko_YDR470C_UGO1
100_93_hpr49_ko_YER169W_RPH1	34_32_hpr51_ko_YNL225C_CNM67
100_93_hpr49_ko_YER169W_RPH1	34_32_hpr57_ko_YDR295C_1180
100_93_hpr49_ko_YER169W_RPH1	34_32_hpr58_ko_YGR165W_MRPS35
100_93_hpr49_ko_YER169W_RPH1	36_33_hpr51_ko_YKR006C_MRPL13
100_93_hpr49_ko_YER169W_RPH1	36_33_hpr57_ko_YDR298C_279
100_93_hpr49_ko_YER169W_RPH1	36_33_hpr58_ko_YGR180C_RNR4
100_93_hpr49_ko_YER169W_RPH1	37_34_hpr57_ko_YDR322W_1736
100_93_hpr49_ko_YER169W_RPH1	37_34_hpr58_ko_YGR171C_MSM1
100_93_hpr49_ko_YER169W_RPH1	38_35_hpr51_ko_YDR268W_MSW1
100_93_hpr49_ko_YER169W_RPH1	39_36_hpr37_ko_YMR060C_SAM37
100_93_hpr49_ko_YER169W_RPH1	39_36_hpr58_ko_YGR215W_RSM27
100_93_hpr49_ko_YER169W_RPH1	3_2_hpr51_ko_YOR158W_PET123
100_93_hpr49_ko_YER169W_RPH1	3_2_hpr56_ko_YAL048C_1048
100_93_hpr49_ko_YER169W_RPH1	40_37_hpr51_ko_YDR296W_MHR1
100_93_hpr49_ko_YER169W_RPH1	42_39_hpr11_ko_YDR115W_YDR115w
100_93_hpr49_ko_YER169W_RPH1	43_40_hpr25_ko_YPL013C_MRPS16
100_93_hpr49_ko_YER169W_RPH1	43_40_hpr45_ko_YGL143C_MRF1
100_93_hpr49_ko_YER169W_RPH1	43_40_hpr58_ko_YHR030C_SLT2
100_93_hpr49_ko_YER169W_RPH1	44_41_hpr57_ko_YMR083W_36
100_93_hpr49_ko_YER169W_RPH1	45_42_hpr58_ko_YHR147C_MRPL6
100_93_hpr49_ko_YER169W_RPH1	46_43_hpr3_ko_YML030W_AIM31
100_93_hpr49_ko_YER169W_RPH1	47_44_hpr21_ko_YJL166W_QCR8
100_93_hpr49_ko_YER169W_RPH1	47_44_hpr25_ko_YPL005W_AEP3
100_93_hpr49_ko_YER169W_RPH1	47_44_hpr49_ko_YER103W_SSA4
100_93_hpr49_ko_YER169W_RPH1	47_44_hpr51_ko_YMR066W_SOV1
100_93_hpr49_ko_YER169W_RPH1	47_44_hpr52_ko_YEL059C-A_SOM1
100_93_hpr49_ko_YER169W_RPH1	48_45_hpr1_ko_YAL010C_MDM10
100_93_hpr49_ko_YER169W_RPH1	48_45_hpr52_ko_YGR255C_COQ6
100_93_hpr49_ko_YER169W_RPH1	49_46_hpr52_ko_YNL059C_ARP5
100_93_hpr49_ko_YER169W_RPH1	49_46_hpr55_ko_YGR037C_ACB1
100_93_hpr49_ko_YER169W_RPH1	4_3_hpr8_ko_YOL023W_IFM1
100_93_hpr49_ko_YER169W_RPH1	50_47_hpr18_ko_YKL120W_OAC1
100_93_hpr49_ko_YER169W_RPH1	50_47_hpr55_ko_YGR062C_COX18
100_93_hpr49_ko_YER169W_RPH1	50_47_hpr56_ko_YEL050C_2454
100_93_hpr49_ko_YER169W_RPH1	51_48_hpr35_ko_YPR100W_MRPL51
100_93_hpr49_ko_YER169W_RPH1	51_48_hpr49_ko_YER110C_KAP123
100_93_hpr49_ko_YER169W_RPH1	54_49_hpr51_ko_YMR097C_MTG1
100_93_hpr49_ko_YER169W_RPH1	55_50_hpr11_ko_YDR114C_YDR114c
100_93_hpr49_ko_YER169W_RPH1	55_50_hpr39_ko_YCR037C_PHO87
100_93_hpr49_ko_YER169W_RPH1	55_50_hpr50_ko_YFL016C_MDJ1
100_93_hpr49_ko_YER169W_RPH1	55_50_hpr51_ko_YMR098C_ATP25
100_93_hpr49_ko_YER169W_RPH1	56_51_hpr50_ko_YER014W_HEM14
100_93_hpr49_ko_YER169W_RPH1	56_51_hpr55_ko_YHL004W_MRP4
100_93_hpr49_ko_YER169W_RPH1	56_51_hpr57_ko_YPR100W_1746
100_93_hpr49_ko_YER169W_RPH1	57_52_hpr15_ko_YHR116W_COX23
100_93_hpr49_ko_YER169W_RPH1	57_52_hpr19_ko_YGR101W_PCP1
100_93_hpr49_ko_YER169W_RPH1	58_53_hpr19_ko_YGR102C_YGR102c
100_93_hpr49_ko_YER169W_RPH1	59_54_hpr7_ko_YOR350C_MNE1
100_93_hpr49_ko_YER169W_RPH1	5_4_hpr45_ko_YCR028C-A_RIM1
100_93_hpr49_ko_YER169W_RPH1	61_56_hpr51_ko_YDL202W_MRPL11
100_93_hpr49_ko_YER169W_RPH1	61_56_hpr55_ko_YNL133C_FYV6
100_93_hpr49_ko_YER169W_RPH1	62_57_hpr23_ko_YNL213C_RRG9
100_93_hpr49_ko_YER169W_RPH1	63_58_hpr25_ko_YPR116W_RRG8
100_93_hpr49_ko_YER169W_RPH1	64_59_hpr18_ko_YKL134C_Oct1
100_93_hpr49_ko_YER169W_RPH1	64_59_hpr48_ko_YDR507C_GIN4
100_93_hpr49_ko_YER169W_RPH1	64_59_hpr52_ko_YNL284C_MRPL10
100_93_hpr49_ko_YER169W_RPH1	65_60_hpr19_ko_YGR112W_SHY1
100_93_hpr49_ko_YER169W_RPH1	65_60_hpr32_ko_YMR071C_TVP18
100_93_hpr49_ko_YER169W_RPH1	66_61_hpr32_ko_YMR072W_ABF2
100_93_hpr49_ko_YER169W_RPH1	66_61_hpr39_ko_YCR071C_IMG2
100_93_hpr49_ko_YER169W_RPH1	67_62_hpr33_ko_YHR168W_MTG2
100_93_hpr49_ko_YER169W_RPH1	67_62_hpr58_ko_YJL102W_MEF2
100_93_hpr49_ko_YER169W_RPH1	6_5_hpr10_ko_YPL097W_MSY1
100_93_hpr49_ko_YER169W_RPH1	6_5_hpr29_ko_YNL170W_YNL170w
100_93_hpr49_ko_YER169W_RPH1	6_5_hpr33_ko_YOL100W_PKH2
100_93_hpr49_ko_YER169W_RPH1	6_5_hpr51_ko_YLR369W_SSQ1
100_93_hpr49_ko_YER169W_RPH1	71_65_hpr51_ko_YJL027C_YJL027c
100_93_hpr49_ko_YER169W_RPH1	73_67_hpr55_ko_YNL073W_MSK1
100_93_hpr49_ko_YER169W_RPH1	76_70_hpr22_ko_YLR260W_LCB5
100_93_hpr49_ko_YER169W_RPH1	76_70_hpr57_ko_YJR113C_2635
100_93_hpr49_ko_YER169W_RPH1	78_72_hpr26_ko_YGR220C_MRPL9
100_93_hpr49_ko_YER169W_RPH1	78_72_hpr42_ko_YNL117W_MLS1
100_93_hpr49_ko_YER169W_RPH1	79_73_hpr11_ko_YDR347W_MRP1
100_93_hpr49_ko_YER169W_RPH1	79_73_hpr58_ko_YKL194C_MST1
100_93_hpr49_ko_YER169W_RPH1	7_6_hpr47_ko_YBR132C_AGP2
100_93_hpr49_ko_YER169W_RPH1	7_6_hpr57_ko_YPL029W_3050
100_93_hpr49_ko_YER169W_RPH1	80_74_hpr25_ko_YPR134W_MSS18
100_93_hpr49_ko_YER169W_RPH1	80_74_hpr52_ko_YHR175W-A_YHR175w-a
100_93_hpr49_ko_YER169W_RPH1	80_74_hpr56_ko_YOR201C_1703
100_93_hpr49_ko_YER169W_RPH1	81_75_hpr51_ko_YDL167C_NRP1
100_93_hpr49_ko_YER169W_RPH1	81_75_hpr56_ko_YOR205C_1049
100_93_hpr49_ko_YER169W_RPH1	81_75_hpr57_ko_YJR144W_1622
100_93_hpr49_ko_YER169W_RPH1	82_76_hpr11_ko_YDR350C_ATP22
100_93_hpr49_ko_YER169W_RPH1	82_76_hpr49_ko_YER145C_FTR1
100_93_hpr49_ko_YER169W_RPH1	82_76_hpr56_ko_YOR211C_1621
100_93_hpr49_ko_YER169W_RPH1	83_77_hpr32_ko_YMR089C_YTA12
100_93_hpr49_ko_YER169W_RPH1	85_79_hpr32_ko_YJL096W_MRPL49
100_93_hpr49_ko_YER169W_RPH1	85_79_hpr57_ko_YDR042C_3670
100_93_hpr49_ko_YER169W_RPH1	88_81_hpr49_ko_YER153C_PET122
100_93_hpr49_ko_YER169W_RPH1	88_82_hpr41_ko_YBL103C_RTG3
100_93_hpr49_ko_YER169W_RPH1	89_82_hpr49_ko_YER154W_OXA1
100_93_hpr49_ko_YER169W_RPH1	89_82_hpr51_ko_YBL093C_ROX3
100_93_hpr49_ko_YER169W_RPH1	89_82_hpr52_ko_YJL062W-A_RRG10
100_93_hpr49_ko_YER169W_RPH1	89_82_hpr57_ko_YJL023C_2085
100_93_hpr49_ko_YER169W_RPH1	8_7_hpr5_ko_YMR257C_PET111
100_93_hpr49_ko_YER169W_RPH1	90_83_hpr10_ko_YBR268W_MRPL37
100_93_hpr49_ko_YER169W_RPH1	90_83_hpr48_ko_YGL107C_RMD9
100_93_hpr49_ko_YER169W_RPH1	91_84_hpr19_ko_YOR125C_CAT5
100_93_hpr49_ko_YER169W_RPH1	91_84_hpr37_ko_YJR077C_MIR1
100_93_hpr49_ko_YER169W_RPH1	92_85_hpr23_ko_YDR231C_COX20
100_93_hpr49_ko_YER169W_RPH1	92_85_hpr33_ko_YMR158W_MRPS8
100_93_hpr49_ko_YER169W_RPH1	92_85_hpr51_ko_YBL002W_HTB2
100_93_hpr49_ko_YER169W_RPH1	93_86_hpr48_ko_YBR122C_MRPL36
100_93_hpr49_ko_YER169W_RPH1	94_87_hpr18_ko_YKL169C_YKL169c
100_93_hpr49_ko_YER169W_RPH1	94_87_hpr3_ko_YMR024W_MRPL3
100_93_hpr49_ko_YER169W_RPH1	94_87_hpr57_ko_YDL107W_1797
100_93_hpr49_ko_YER169W_RPH1	95_88_hpr18_ko_YKL170W_MRPL38
100_93_hpr49_ko_YER169W_RPH1	95_88_hpr55_ko_YLR439W_MRPL4
100_93_hpr49_ko_YER169W_RPH1	95_88_hpr57_ko_YDL113C_247
100_93_hpr49_ko_YER169W_RPH1	95_88_hpr58_ko_YDR523C_SPS1
100_93_hpr49_ko_YER169W_RPH1	97_90_hpr51_ko_YDL040C_NAT1
100_93_hpr49_ko_YER169W_RPH1	97_90_hpr56_ko_YDR194C_1795
100_93_hpr49_ko_YER169W_RPH1	98_91_hpr35_ko_YJL063C_MRPL8
100_93_hpr49_ko_YER169W_RPH1	98_91_hpr43_ko_YNL107W_YAF9
100_93_hpr49_ko_YER169W_RPH1	99_92_hpr16_ko_YLR139C_SLS1
100_93_hpr49_ko_YER169W_RPH1	99_92_hpr46_ko_YDL067C_COX9
100_93_hpr49_ko_YER169W_RPH1	99_92_hpr47_ko_YDR300C_PRO1
100_93_hpr49_ko_YER169W_RPH1	99_92_hpr51_ko_YER122C_GLO3
100_93_hpr49_ko_YER169W_RPH1	99_92_hpr57_ko_YDL146W_1471
100_93_hpr49_ko_YER169W_RPH1	9_8_hpr45_ko_YCR046C_IMG1
100_93_hpr49_ko_YER169W_RPH1	9_8_hpr51_ko_YKL155C_RSM22
100_93_hpr49_ko_YER169W_RPH1	10_9_hpr11_ko_YDR078C_SHU2
100_93_hpr49_ko_YER169W_RPH1	10_9_hpr34_ko_YNL252C_MRPL17
100_93_hpr52_ko_YKL096C-B_YKL096c-b	68_63_hpr37_ko_YAL058C-A_Unknown
100_93_hpr55_ko_YDR507C_GIN4	101_94_hpr11_ko_YDR377W_ATP17
100_93_hpr55_ko_YDR507C_GIN4	101_94_hpr28_ko_YNL184C_YNL184c
100_93_hpr55_ko_YDR507C_GIN4	101_94_hpr48_ko_YMR064W_AEP1
100_93_hpr55_ko_YDR507C_GIN4	101_94_hpr56_ko_YFL036W_2552
100_93_hpr55_ko_YDR507C_GIN4	11_10_hpr10_ko_YPL178W_CBC2
100_93_hpr55_ko_YDR507C_GIN4	11_10_hpr11_ko_YDR079W_PET100
100_93_hpr55_ko_YDR507C_GIN4	11_10_hpr21_ko_YJL209W_CBP1
100_93_hpr55_ko_YDR507C_GIN4	11_10_hpr27_ko_YBL012C_YBL012c
100_93_hpr55_ko_YDR507C_GIN4	13_12_hpr39_ko_YNR020C_ATP23
100_93_hpr55_ko_YDR507C_GIN4	13_12_hpr46_ko_YPL078C_ATP4
100_93_hpr55_ko_YDR507C_GIN4	13_12_hpr52_ko_YKR085C_MRPL20
100_93_hpr55_ko_YDR507C_GIN4	13_12_hpr56_ko_YLR069C_1589
100_93_hpr55_ko_YDR507C_GIN4	14_13_hpr44_ko_YGL219C_MDM34
100_93_hpr55_ko_YDR507C_GIN4	14_13_hpr55_ko_YDL069C_CBS1
100_93_hpr55_ko_YDR507C_GIN4	14_13_hpr57_ko_YBL044W_3477
100_93_hpr55_ko_YDR507C_GIN4	15_14_hpr26_ko_YPR191W_QCR2
100_93_hpr55_ko_YDR507C_GIN4	15_14_hpr29_ko_YMR084W_YMR084w
100_93_hpr55_ko_YDR507C_GIN4	15_14_hpr51_ko_YLR396C_VPS33
100_93_hpr55_ko_YDR507C_GIN4	15_14_hpr58_ko_YMR184W_ADD37
100_93_hpr55_ko_YDR507C_GIN4	16_15_hpr51_ko_YGL240W_DOC1
100_93_hpr55_ko_YDR507C_GIN4	19_17_hpr24_ko_YGL220W_FRA2
100_93_hpr55_ko_YDR507C_GIN4	19_17_hpr58_ko_YOL033W_MSE1
100_93_hpr55_ko_YDR507C_GIN4	21_19_hpr1_ko_YAL044C_GCV3
100_93_hpr55_ko_YDR507C_GIN4	21_19_hpr51_ko_YPL031C_PHO85
100_93_hpr55_ko_YDR507C_GIN4	21_19_hpr57_ko_YBL080C_2081
100_93_hpr55_ko_YDR507C_GIN4	23_21_hpr51_ko_YGR219W_YGR219w
100_93_hpr55_ko_YDR507C_GIN4	23_21_hpr58_ko_YBR179C_FZO1
100_93_hpr55_ko_YDR507C_GIN4	24_22_hpr36_ko_YGR188C_BUB1
100_93_hpr55_ko_YDR507C_GIN4	24_22_hpr57_ko_YGR180C_2466
100_93_hpr55_ko_YDR507C_GIN4	25_23_hpr18_ko_YKL087C_CYT2
100_93_hpr55_ko_YDR507C_GIN4	25_23_hpr57_ko_YGL062W_2315
100_93_hpr55_ko_YDR507C_GIN4	26_24_hpr39_ko_YBR282W_MRPL27
100_93_hpr55_ko_YDR507C_GIN4	26_24_hpr51_ko_YER070W_RNR1
100_93_hpr55_ko_YDR507C_GIN4	26_24_hpr7_ko_YOR305W_RRG7
100_93_hpr55_ko_YDR507C_GIN4	27_25_hpr57_ko_YNL177C_1726
100_93_hpr55_ko_YDR507C_GIN4	28_26_hpr1_ko_YAL019W_FUN30
100_93_hpr55_ko_YDR507C_GIN4	28_26_hpr40_ko_YDL101C_DUN1
100_93_hpr55_ko_YDR507C_GIN4	28_26_hpr56_ko_YGR180C_2466
100_93_hpr55_ko_YDR507C_GIN4	28_26_hpr57_ko_YNL160W_3894
100_93_hpr55_ko_YDR507C_GIN4	29_27_hpr28_ko_YGL064C_MRH4
100_93_hpr55_ko_YDR507C_GIN4	2_1_hpr4_ko_YMR035W_IMP2
100_93_hpr55_ko_YDR507C_GIN4	30_28_hpr32_ko_YPR047W_MSF1
100_93_hpr55_ko_YDR507C_GIN4	32_30_hpr19_ko_YGR062C_COX18
100_93_hpr55_ko_YDR507C_GIN4	32_30_hpr29_ko_YKL208W_CBT1
100_93_hpr55_ko_YDR507C_GIN4	34_32_hpr48_ko_YDR470C_UGO1
100_93_hpr55_ko_YDR507C_GIN4	34_32_hpr51_ko_YNL225C_CNM67
100_93_hpr55_ko_YDR507C_GIN4	34_32_hpr58_ko_YGR165W_MRPS35
100_93_hpr55_ko_YDR507C_GIN4	36_33_hpr51_ko_YKR006C_MRPL13
100_93_hpr55_ko_YDR507C_GIN4	36_33_hpr57_ko_YDR298C_279
100_93_hpr55_ko_YDR507C_GIN4	36_33_hpr58_ko_YGR180C_RNR4
100_93_hpr55_ko_YDR507C_GIN4	37_34_hpr58_ko_YGR171C_MSM1
100_93_hpr55_ko_YDR507C_GIN4	38_35_hpr51_ko_YDR268W_MSW1
100_93_hpr55_ko_YDR507C_GIN4	39_36_hpr37_ko_YMR060C_SAM37
100_93_hpr55_ko_YDR507C_GIN4	39_36_hpr58_ko_YGR215W_RSM27
100_93_hpr55_ko_YDR507C_GIN4	3_2_hpr56_ko_YAL048C_1048
100_93_hpr55_ko_YDR507C_GIN4	40_37_hpr51_ko_YDR296W_MHR1
100_93_hpr55_ko_YDR507C_GIN4	42_39_hpr11_ko_YDR115W_YDR115w
100_93_hpr55_ko_YDR507C_GIN4	43_40_hpr25_ko_YPL013C_MRPS16
100_93_hpr55_ko_YDR507C_GIN4	43_40_hpr45_ko_YGL143C_MRF1
100_93_hpr55_ko_YDR507C_GIN4	44_41_hpr57_ko_YMR083W_36
100_93_hpr55_ko_YDR507C_GIN4	45_42_hpr58_ko_YHR147C_MRPL6
100_93_hpr55_ko_YDR507C_GIN4	46_43_hpr3_ko_YML030W_AIM31
100_93_hpr55_ko_YDR507C_GIN4	47_44_hpr21_ko_YJL166W_QCR8
100_93_hpr55_ko_YDR507C_GIN4	47_44_hpr25_ko_YPL005W_AEP3
100_93_hpr55_ko_YDR507C_GIN4	47_44_hpr49_ko_YER103W_SSA4
100_93_hpr55_ko_YDR507C_GIN4	47_44_hpr51_ko_YMR066W_SOV1
100_93_hpr55_ko_YDR507C_GIN4	47_44_hpr52_ko_YEL059C-A_SOM1
100_93_hpr55_ko_YDR507C_GIN4	48_45_hpr1_ko_YAL010C_MDM10
100_93_hpr55_ko_YDR507C_GIN4	48_45_hpr52_ko_YGR255C_COQ6
100_93_hpr55_ko_YDR507C_GIN4	49_46_hpr52_ko_YNL059C_ARP5
100_93_hpr55_ko_YDR507C_GIN4	49_46_hpr55_ko_YGR037C_ACB1
100_93_hpr55_ko_YDR507C_GIN4	50_47_hpr18_ko_YKL120W_OAC1
100_93_hpr55_ko_YDR507C_GIN4	50_47_hpr55_ko_YGR062C_COX18
100_93_hpr55_ko_YDR507C_GIN4	50_47_hpr56_ko_YEL050C_2454
100_93_hpr55_ko_YDR507C_GIN4	51_48_hpr35_ko_YPR100W_MRPL51
100_93_hpr55_ko_YDR507C_GIN4	51_48_hpr49_ko_YER110C_KAP123
100_93_hpr55_ko_YDR507C_GIN4	55_50_hpr11_ko_YDR114C_YDR114c
100_93_hpr55_ko_YDR507C_GIN4	55_50_hpr39_ko_YCR037C_PHO87
100_93_hpr55_ko_YDR507C_GIN4	55_50_hpr50_ko_YFL016C_MDJ1
100_93_hpr55_ko_YDR507C_GIN4	55_50_hpr51_ko_YMR098C_ATP25
100_93_hpr55_ko_YDR507C_GIN4	56_51_hpr50_ko_YER014W_HEM14
100_93_hpr55_ko_YDR507C_GIN4	56_51_hpr55_ko_YHL004W_MRP4
100_93_hpr55_ko_YDR507C_GIN4	56_51_hpr57_ko_YPR100W_1746
100_93_hpr55_ko_YDR507C_GIN4	57_52_hpr19_ko_YGR101W_PCP1
100_93_hpr55_ko_YDR507C_GIN4	58_53_hpr19_ko_YGR102C_YGR102c
100_93_hpr55_ko_YDR507C_GIN4	5_4_hpr45_ko_YCR028C-A_RIM1
100_93_hpr55_ko_YDR507C_GIN4	61_56_hpr51_ko_YDL202W_MRPL11
100_93_hpr55_ko_YDR507C_GIN4	61_56_hpr55_ko_YNL133C_FYV6
100_93_hpr55_ko_YDR507C_GIN4	62_57_hpr23_ko_YNL213C_RRG9
100_93_hpr55_ko_YDR507C_GIN4	63_58_hpr25_ko_YPR116W_RRG8
100_93_hpr55_ko_YDR507C_GIN4	64_59_hpr18_ko_YKL134C_Oct1
100_93_hpr55_ko_YDR507C_GIN4	64_59_hpr48_ko_YDR507C_GIN4
100_93_hpr55_ko_YDR507C_GIN4	64_59_hpr52_ko_YNL284C_MRPL10
100_93_hpr55_ko_YDR507C_GIN4	65_60_hpr19_ko_YGR112W_SHY1
100_93_hpr55_ko_YDR507C_GIN4	65_60_hpr32_ko_YMR071C_TVP18
100_93_hpr55_ko_YDR507C_GIN4	66_61_hpr32_ko_YMR072W_ABF2
100_93_hpr55_ko_YDR507C_GIN4	66_61_hpr39_ko_YCR071C_IMG2
100_93_hpr55_ko_YDR507C_GIN4	67_62_hpr33_ko_YHR168W_MTG2
100_93_hpr55_ko_YDR507C_GIN4	67_62_hpr58_ko_YJL102W_MEF2
100_93_hpr55_ko_YDR507C_GIN4	6_5_hpr10_ko_YPL097W_MSY1
100_93_hpr55_ko_YDR507C_GIN4	6_5_hpr29_ko_YNL170W_YNL170w
100_93_hpr55_ko_YDR507C_GIN4	6_5_hpr33_ko_YOL100W_PKH2
100_93_hpr55_ko_YDR507C_GIN4	6_5_hpr51_ko_YLR369W_SSQ1
100_93_hpr55_ko_YDR507C_GIN4	71_65_hpr51_ko_YJL027C_YJL027c
100_93_hpr55_ko_YDR507C_GIN4	73_67_hpr55_ko_YNL073W_MSK1
100_93_hpr55_ko_YDR507C_GIN4	76_70_hpr22_ko_YLR260W_LCB5
100_93_hpr55_ko_YDR507C_GIN4	76_70_hpr57_ko_YJR113C_2635
100_93_hpr55_ko_YDR507C_GIN4	78_72_hpr26_ko_YGR220C_MRPL9
100_93_hpr55_ko_YDR507C_GIN4	78_72_hpr42_ko_YNL117W_MLS1
100_93_hpr55_ko_YDR507C_GIN4	79_73_hpr11_ko_YDR347W_MRP1
100_93_hpr55_ko_YDR507C_GIN4	79_73_hpr58_ko_YKL194C_MST1
100_93_hpr55_ko_YDR507C_GIN4	7_6_hpr47_ko_YBR132C_AGP2
100_93_hpr55_ko_YDR507C_GIN4	7_6_hpr57_ko_YPL029W_3050
100_93_hpr55_ko_YDR507C_GIN4	80_74_hpr25_ko_YPR134W_MSS18
100_93_hpr55_ko_YDR507C_GIN4	80_74_hpr52_ko_YHR175W-A_YHR175w-a
100_93_hpr55_ko_YDR507C_GIN4	80_74_hpr56_ko_YOR201C_1703
100_93_hpr55_ko_YDR507C_GIN4	81_75_hpr51_ko_YDL167C_NRP1
100_93_hpr55_ko_YDR507C_GIN4	81_75_hpr56_ko_YOR205C_1049
100_93_hpr55_ko_YDR507C_GIN4	81_75_hpr57_ko_YJR144W_1622
100_93_hpr55_ko_YDR507C_GIN4	82_76_hpr11_ko_YDR350C_ATP22
100_93_hpr55_ko_YDR507C_GIN4	82_76_hpr49_ko_YER145C_FTR1
100_93_hpr55_ko_YDR507C_GIN4	82_76_hpr56_ko_YOR211C_1621
100_93_hpr55_ko_YDR507C_GIN4	83_77_hpr32_ko_YMR089C_YTA12
100_93_hpr55_ko_YDR507C_GIN4	85_79_hpr32_ko_YJL096W_MRPL49
100_93_hpr55_ko_YDR507C_GIN4	85_79_hpr57_ko_YDR042C_3670
100_93_hpr55_ko_YDR507C_GIN4	88_81_hpr49_ko_YER153C_PET122
100_93_hpr55_ko_YDR507C_GIN4	88_82_hpr41_ko_YBL103C_RTG3
100_93_hpr55_ko_YDR507C_GIN4	89_82_hpr49_ko_YER154W_OXA1
100_93_hpr55_ko_YDR507C_GIN4	89_82_hpr51_ko_YBL093C_ROX3
100_93_hpr55_ko_YDR507C_GIN4	89_82_hpr52_ko_YJL062W-A_RRG10
100_93_hpr55_ko_YDR507C_GIN4	89_82_hpr57_ko_YJL023C_2085
100_93_hpr55_ko_YDR507C_GIN4	8_7_hpr5_ko_YMR257C_PET111
100_93_hpr55_ko_YDR507C_GIN4	90_83_hpr10_ko_YBR268W_MRPL37
100_93_hpr55_ko_YDR507C_GIN4	90_83_hpr48_ko_YGL107C_RMD9
100_93_hpr55_ko_YDR507C_GIN4	91_84_hpr19_ko_YOR125C_CAT5
100_93_hpr55_ko_YDR507C_GIN4	92_85_hpr33_ko_YMR158W_MRPS8
100_93_hpr55_ko_YDR507C_GIN4	92_85_hpr51_ko_YBL002W_HTB2
100_93_hpr55_ko_YDR507C_GIN4	93_86_hpr48_ko_YBR122C_MRPL36
100_93_hpr55_ko_YDR507C_GIN4	94_87_hpr18_ko_YKL169C_YKL169c
100_93_hpr55_ko_YDR507C_GIN4	94_87_hpr3_ko_YMR024W_MRPL3
100_93_hpr55_ko_YDR507C_GIN4	94_87_hpr57_ko_YDL107W_1797
100_93_hpr55_ko_YDR507C_GIN4	95_88_hpr18_ko_YKL170W_MRPL38
100_93_hpr55_ko_YDR507C_GIN4	95_88_hpr43_ko_YNL104C_LEU4
100_93_hpr55_ko_YDR507C_GIN4	95_88_hpr55_ko_YLR439W_MRPL4
100_93_hpr55_ko_YDR507C_GIN4	95_88_hpr57_ko_YDL113C_247
100_93_hpr55_ko_YDR507C_GIN4	95_88_hpr58_ko_YDR523C_SPS1
100_93_hpr55_ko_YDR507C_GIN4	97_90_hpr51_ko_YDL040C_NAT1
100_93_hpr55_ko_YDR507C_GIN4	97_90_hpr56_ko_YDR194C_1795
100_93_hpr55_ko_YDR507C_GIN4	98_91_hpr35_ko_YJL063C_MRPL8
100_93_hpr55_ko_YDR507C_GIN4	98_91_hpr43_ko_YNL107W_YAF9
100_93_hpr55_ko_YDR507C_GIN4	99_92_hpr16_ko_YLR139C_SLS1
100_93_hpr55_ko_YDR507C_GIN4	99_92_hpr46_ko_YDL067C_COX9
100_93_hpr55_ko_YDR507C_GIN4	99_92_hpr47_ko_YDR300C_PRO1
100_93_hpr55_ko_YDR507C_GIN4	99_92_hpr51_ko_YER122C_GLO3
100_93_hpr55_ko_YDR507C_GIN4	99_92_hpr57_ko_YDL146W_1471
100_93_hpr55_ko_YDR507C_GIN4	9_8_hpr45_ko_YCR046C_IMG1
100_93_hpr55_ko_YDR507C_GIN4	9_8_hpr51_ko_YKL155C_RSM22
100_93_hpr55_ko_YDR507C_GIN4	100_93_hpr49_ko_YER169W_RPH1
100_93_hpr55_ko_YDR507C_GIN4	10_9_hpr11_ko_YDR078C_SHU2
100_93_hpr55_ko_YDR507C_GIN4	10_9_hpr34_ko_YNL252C_MRPL17
100_93_hpr55_ko_YDR507C_GIN4	10_9_hpr36_ko_YJL046W_AIM22
100_93_hpr57_ko_YDL149W_261	103_96_hpr57_ko_YNL005C_1716
100_93_hpr57_ko_YDL149W_261	84_78_hpr56_ko_YEL005C_3327
100_93_hpr57_ko_YDL149W_261	88_81_hpr50_ko_YFL033C_RIM15
101_94_hpr11_ko_YDR377W_ATP17	101_94_hpr28_ko_YNL184C_YNL184c
101_94_hpr11_ko_YDR377W_ATP17	101_94_hpr48_ko_YMR064W_AEP1
101_94_hpr11_ko_YDR377W_ATP17	11_10_hpr11_ko_YDR079W_PET100
101_94_hpr11_ko_YDR377W_ATP17	11_10_hpr21_ko_YJL209W_CBP1
101_94_hpr11_ko_YDR377W_ATP17	13_12_hpr46_ko_YPL078C_ATP4
101_94_hpr11_ko_YDR377W_ATP17	13_12_hpr52_ko_YKR085C_MRPL20
101_94_hpr11_ko_YDR377W_ATP17	14_13_hpr55_ko_YDL069C_CBS1
101_94_hpr11_ko_YDR377W_ATP17	14_13_hpr57_ko_YBL044W_3477
101_94_hpr11_ko_YDR377W_ATP17	15_14_hpr26_ko_YPR191W_QCR2
101_94_hpr11_ko_YDR377W_ATP17	15_14_hpr29_ko_YMR084W_YMR084w
101_94_hpr11_ko_YDR377W_ATP17	15_14_hpr51_ko_YLR396C_VPS33
101_94_hpr11_ko_YDR377W_ATP17	15_14_hpr58_ko_YMR184W_ADD37
101_94_hpr11_ko_YDR377W_ATP17	19_17_hpr24_ko_YGL220W_FRA2
101_94_hpr11_ko_YDR377W_ATP17	19_17_hpr58_ko_YOL033W_MSE1
101_94_hpr11_ko_YDR377W_ATP17	21_19_hpr57_ko_YBL080C_2081
101_94_hpr11_ko_YDR377W_ATP17	23_21_hpr51_ko_YGR219W_YGR219w
101_94_hpr11_ko_YDR377W_ATP17	23_21_hpr58_ko_YBR179C_FZO1
101_94_hpr11_ko_YDR377W_ATP17	26_24_hpr39_ko_YBR282W_MRPL27
101_94_hpr11_ko_YDR377W_ATP17	26_24_hpr7_ko_YOR305W_RRG7
101_94_hpr11_ko_YDR377W_ATP17	27_25_hpr57_ko_YNL177C_1726
101_94_hpr11_ko_YDR377W_ATP17	28_26_hpr57_ko_YNL160W_3894
101_94_hpr11_ko_YDR377W_ATP17	29_27_hpr28_ko_YGL064C_MRH4
101_94_hpr11_ko_YDR377W_ATP17	2_1_hpr4_ko_YMR035W_IMP2
101_94_hpr11_ko_YDR377W_ATP17	30_28_hpr32_ko_YPR047W_MSF1
101_94_hpr11_ko_YDR377W_ATP17	32_30_hpr19_ko_YGR062C_COX18
101_94_hpr11_ko_YDR377W_ATP17	32_30_hpr58_ko_YGR150C_CCM1
101_94_hpr11_ko_YDR377W_ATP17	34_32_hpr58_ko_YGR165W_MRPS35
101_94_hpr11_ko_YDR377W_ATP17	36_33_hpr51_ko_YKR006C_MRPL13
101_94_hpr11_ko_YDR377W_ATP17	37_34_hpr58_ko_YGR171C_MSM1
101_94_hpr11_ko_YDR377W_ATP17	38_35_hpr51_ko_YDR268W_MSW1
101_94_hpr11_ko_YDR377W_ATP17	39_36_hpr58_ko_YGR215W_RSM27
101_94_hpr11_ko_YDR377W_ATP17	3_2_hpr56_ko_YAL048C_1048
101_94_hpr11_ko_YDR377W_ATP17	40_37_hpr51_ko_YDR296W_MHR1
101_94_hpr11_ko_YDR377W_ATP17	42_39_hpr11_ko_YDR115W_YDR115w
101_94_hpr11_ko_YDR377W_ATP17	43_40_hpr25_ko_YPL013C_MRPS16
101_94_hpr11_ko_YDR377W_ATP17	43_40_hpr45_ko_YGL143C_MRF1
101_94_hpr11_ko_YDR377W_ATP17	43_40_hpr58_ko_YHR030C_SLT2
101_94_hpr11_ko_YDR377W_ATP17	45_42_hpr58_ko_YHR147C_MRPL6
101_94_hpr11_ko_YDR377W_ATP17	47_44_hpr21_ko_YJL166W_QCR8
101_94_hpr11_ko_YDR377W_ATP17	47_44_hpr25_ko_YPL005W_AEP3
101_94_hpr11_ko_YDR377W_ATP17	47_44_hpr49_ko_YER103W_SSA4
101_94_hpr11_ko_YDR377W_ATP17	47_44_hpr51_ko_YMR066W_SOV1
101_94_hpr11_ko_YDR377W_ATP17	47_44_hpr52_ko_YEL059C-A_SOM1
101_94_hpr11_ko_YDR377W_ATP17	48_45_hpr52_ko_YGR255C_COQ6
101_94_hpr11_ko_YDR377W_ATP17	50_47_hpr55_ko_YGR062C_COX18
101_94_hpr11_ko_YDR377W_ATP17	51_48_hpr35_ko_YPR100W_MRPL51
101_94_hpr11_ko_YDR377W_ATP17	51_48_hpr49_ko_YER110C_KAP123
101_94_hpr11_ko_YDR377W_ATP17	55_50_hpr11_ko_YDR114C_YDR114c
101_94_hpr11_ko_YDR377W_ATP17	55_50_hpr39_ko_YCR037C_PHO87
101_94_hpr11_ko_YDR377W_ATP17	56_51_hpr50_ko_YER014W_HEM14
101_94_hpr11_ko_YDR377W_ATP17	56_51_hpr55_ko_YHL004W_MRP4
101_94_hpr11_ko_YDR377W_ATP17	56_51_hpr57_ko_YPR100W_1746
101_94_hpr11_ko_YDR377W_ATP17	57_52_hpr19_ko_YGR101W_PCP1
101_94_hpr11_ko_YDR377W_ATP17	58_53_hpr19_ko_YGR102C_YGR102c
101_94_hpr11_ko_YDR377W_ATP17	61_56_hpr51_ko_YDL202W_MRPL11
101_94_hpr11_ko_YDR377W_ATP17	61_56_hpr55_ko_YNL133C_FYV6
101_94_hpr11_ko_YDR377W_ATP17	62_57_hpr23_ko_YNL213C_RRG9
101_94_hpr11_ko_YDR377W_ATP17	63_58_hpr25_ko_YPR116W_RRG8
101_94_hpr11_ko_YDR377W_ATP17	64_59_hpr18_ko_YKL134C_Oct1
101_94_hpr11_ko_YDR377W_ATP17	64_59_hpr48_ko_YDR507C_GIN4
101_94_hpr11_ko_YDR377W_ATP17	64_59_hpr52_ko_YNL284C_MRPL10
101_94_hpr11_ko_YDR377W_ATP17	65_60_hpr19_ko_YGR112W_SHY1
101_94_hpr11_ko_YDR377W_ATP17	65_60_hpr32_ko_YMR071C_TVP18
101_94_hpr11_ko_YDR377W_ATP17	66_61_hpr32_ko_YMR072W_ABF2
101_94_hpr11_ko_YDR377W_ATP17	66_61_hpr39_ko_YCR071C_IMG2
101_94_hpr11_ko_YDR377W_ATP17	67_62_hpr33_ko_YHR168W_MTG2
101_94_hpr11_ko_YDR377W_ATP17	67_62_hpr58_ko_YJL102W_MEF2
101_94_hpr11_ko_YDR377W_ATP17	6_5_hpr29_ko_YNL170W_YNL170w
101_94_hpr11_ko_YDR377W_ATP17	6_5_hpr33_ko_YOL100W_PKH2
101_94_hpr11_ko_YDR377W_ATP17	71_65_hpr51_ko_YJL027C_YJL027c
101_94_hpr11_ko_YDR377W_ATP17	73_67_hpr55_ko_YNL073W_MSK1
101_94_hpr11_ko_YDR377W_ATP17	76_70_hpr22_ko_YLR260W_LCB5
101_94_hpr11_ko_YDR377W_ATP17	78_72_hpr26_ko_YGR220C_MRPL9
101_94_hpr11_ko_YDR377W_ATP17	78_72_hpr42_ko_YNL117W_MLS1
101_94_hpr11_ko_YDR377W_ATP17	79_73_hpr11_ko_YDR347W_MRP1
101_94_hpr11_ko_YDR377W_ATP17	7_6_hpr47_ko_YBR132C_AGP2
101_94_hpr11_ko_YDR377W_ATP17	7_6_hpr57_ko_YPL029W_3050
101_94_hpr11_ko_YDR377W_ATP17	80_74_hpr25_ko_YPR134W_MSS18
101_94_hpr11_ko_YDR377W_ATP17	80_74_hpr52_ko_YHR175W-A_YHR175w-a
101_94_hpr11_ko_YDR377W_ATP17	81_75_hpr57_ko_YJR144W_1622
101_94_hpr11_ko_YDR377W_ATP17	82_76_hpr11_ko_YDR350C_ATP22
101_94_hpr11_ko_YDR377W_ATP17	83_77_hpr32_ko_YMR089C_YTA12
101_94_hpr11_ko_YDR377W_ATP17	85_79_hpr32_ko_YJL096W_MRPL49
101_94_hpr11_ko_YDR377W_ATP17	85_79_hpr57_ko_YDR042C_3670
101_94_hpr11_ko_YDR377W_ATP17	88_81_hpr49_ko_YER153C_PET122
101_94_hpr11_ko_YDR377W_ATP17	89_82_hpr49_ko_YER154W_OXA1
101_94_hpr11_ko_YDR377W_ATP17	89_82_hpr52_ko_YJL062W-A_RRG10
101_94_hpr11_ko_YDR377W_ATP17	89_82_hpr57_ko_YJL023C_2085
101_94_hpr11_ko_YDR377W_ATP17	8_7_hpr5_ko_YMR257C_PET111
101_94_hpr11_ko_YDR377W_ATP17	90_83_hpr10_ko_YBR268W_MRPL37
101_94_hpr11_ko_YDR377W_ATP17	90_83_hpr48_ko_YGL107C_RMD9
101_94_hpr11_ko_YDR377W_ATP17	91_84_hpr19_ko_YOR125C_CAT5
101_94_hpr11_ko_YDR377W_ATP17	92_85_hpr23_ko_YDR231C_COX20
101_94_hpr11_ko_YDR377W_ATP17	92_85_hpr33_ko_YMR158W_MRPS8
101_94_hpr11_ko_YDR377W_ATP17	92_85_hpr51_ko_YBL002W_HTB2
101_94_hpr11_ko_YDR377W_ATP17	93_86_hpr48_ko_YBR122C_MRPL36
101_94_hpr11_ko_YDR377W_ATP17	94_87_hpr18_ko_YKL169C_YKL169c
101_94_hpr11_ko_YDR377W_ATP17	94_87_hpr3_ko_YMR024W_MRPL3
101_94_hpr11_ko_YDR377W_ATP17	94_87_hpr57_ko_YDL107W_1797
101_94_hpr11_ko_YDR377W_ATP17	95_88_hpr18_ko_YKL170W_MRPL38
101_94_hpr11_ko_YDR377W_ATP17	95_88_hpr55_ko_YLR439W_MRPL4
101_94_hpr11_ko_YDR377W_ATP17	95_88_hpr57_ko_YDL113C_247
101_94_hpr11_ko_YDR377W_ATP17	98_91_hpr35_ko_YJL063C_MRPL8
101_94_hpr11_ko_YDR377W_ATP17	99_92_hpr16_ko_YLR139C_SLS1
101_94_hpr11_ko_YDR377W_ATP17	99_92_hpr47_ko_YDR300C_PRO1
101_94_hpr11_ko_YDR377W_ATP17	99_92_hpr57_ko_YDL146W_1471
101_94_hpr11_ko_YDR377W_ATP17	9_8_hpr45_ko_YCR046C_IMG1
101_94_hpr11_ko_YDR377W_ATP17	9_8_hpr51_ko_YKL155C_RSM22
101_94_hpr11_ko_YDR377W_ATP17	100_93_hpr49_ko_YER169W_RPH1
101_94_hpr11_ko_YDR377W_ATP17	100_93_hpr55_ko_YDR507C_GIN4
101_94_hpr11_ko_YDR377W_ATP17	10_9_hpr11_ko_YDR078C_SHU2
101_94_hpr11_ko_YDR377W_ATP17	10_9_hpr34_ko_YNL252C_MRPL17
101_94_hpr15_ko_YGR036C_CAX4	29_27_hpr32_ko_YIR033W_MGA2
101_94_hpr15_ko_YGR036C_CAX4	30_28_hpr56_ko_YPL234C_3115
101_94_hpr15_ko_YGR036C_CAX4	37_34_hpr1_ko_YAL023C_PMT2
101_94_hpr15_ko_YGR036C_CAX4	37_34_hpr51_ko_YDR245W_MNN10
101_94_hpr15_ko_YGR036C_CAX4	44_41_hpr48_ko_YDR484W_VPS52
101_94_hpr15_ko_YGR036C_CAX4	48_45_hpr58_ko_YKL080W_VMA5
101_94_hpr15_ko_YGR036C_CAX4	4_3_hpr57_ko_YGR020C_3362
101_94_hpr15_ko_YGR036C_CAX4	50_47_hpr58_ko_YKL119C_VPH2
101_94_hpr15_ko_YGR036C_CAX4	50_47_hpr5_ko_YMR307W_GAS1
101_94_hpr15_ko_YGR036C_CAX4	51_48_hpr58_ko_YKL118W_YKL118w
101_94_hpr15_ko_YGR036C_CAX4	55_50_hpr48_ko_YDR495C_VPS3
101_94_hpr15_ko_YGR036C_CAX4	56_51_hpr1_ko_YAL002W_VPS8
101_94_hpr15_ko_YGR036C_CAX4	58_53_hpr29_ko_YKR020W_VPS51
101_94_hpr15_ko_YGR036C_CAX4	59_54_hpr36_ko_YJR073C_OPI3
101_94_hpr15_ko_YGR036C_CAX4	61_56_hpr58_ko_YHR039C-B_YHR039C-B
101_94_hpr15_ko_YGR036C_CAX4	67_62_hpr36_ko_YJR102C_VPS25
101_94_hpr15_ko_YGR036C_CAX4	80_74_hpr2_ko_YLR087C_CSF1
101_94_hpr15_ko_YGR036C_CAX4	8_7_hpr26_ko_YPR173C_VPS4
101_94_hpr1_ko_YLR083C_EMP70	13_12_hpr15_ko_YHR049W_FSH1
101_94_hpr1_ko_YLR083C_EMP70	15_14_hpr37_ko_YLR436C_ECM30
101_94_hpr1_ko_YLR083C_EMP70	16_15_hpr3_ko_YML082W_YML082w
101_94_hpr1_ko_YLR083C_EMP70	20_18_hpr25_ko_YPL046C_ELC1
101_94_hpr1_ko_YLR083C_EMP70	24_22_hpr10_ko_YBR186W_PCH2
101_94_hpr1_ko_YLR083C_EMP70	25_23_hpr36_ko_YGR201C_YGR201c
101_94_hpr1_ko_YLR083C_EMP70	25_23_hpr6_ko_YOR005C_DNL4
101_94_hpr1_ko_YLR083C_EMP70	29_27_hpr15_ko_YHR080C_YHR080c
101_94_hpr1_ko_YLR083C_EMP70	29_27_hpr37_ko_YLR453C_RIF2
101_94_hpr1_ko_YLR083C_EMP70	2_1_hpr28_ko_YPL194W_DDC1
101_94_hpr1_ko_YLR083C_EMP70	2_1_hpr5_ko_YMR252C_YMR252c
101_94_hpr1_ko_YLR083C_EMP70	30_28_hpr10_ko_YBR199W_KTR4
101_94_hpr1_ko_YLR083C_EMP70	38_35_hpr15_ko_YHR094C_HXT1
101_94_hpr1_ko_YLR083C_EMP70	38_35_hpr4_ko_YMR173W-A_YMR173w-a
101_94_hpr1_ko_YLR083C_EMP70	39_36_hpr40_ko_YDL117W_CYK3
101_94_hpr1_ko_YLR083C_EMP70	39_36_hpr6_ko_YOR018W_ROD1
101_94_hpr1_ko_YLR083C_EMP70	3_2_hpr10_ko_YPL100W_ATG21
101_94_hpr1_ko_YLR083C_EMP70	40_37_hpr3_ko_YML037C_YML037c
101_94_hpr1_ko_YLR083C_EMP70	45_42_hpr15_ko_YHR105W_YPT35
101_94_hpr1_ko_YLR083C_EMP70	47_44_hpr12_ko_YEL003W_GIM4
101_94_hpr1_ko_YLR083C_EMP70	47_44_hpr44_ko_YDR441C_APT2
101_94_hpr1_ko_YLR083C_EMP70	49_46_hpr6_ko_YOR029W_YOR029w
101_94_hpr1_ko_YLR083C_EMP70	4_3_hpr40_ko_YJR031C_GEA1
101_94_hpr1_ko_YLR083C_EMP70	50_47_hpr10_ko_YBR220C_YBR220c
101_94_hpr1_ko_YLR083C_EMP70	50_47_hpr13_ko_YOL153C_YOL153c
101_94_hpr1_ko_YLR083C_EMP70	50_47_hpr19_ko_YGR087C_PDC6
101_94_hpr1_ko_YLR083C_EMP70	54_49_hpr10_ko_YBR222C_PCS60
101_94_hpr1_ko_YLR083C_EMP70	54_49_hpr4_ko_YMR189W_GCV2
101_94_hpr1_ko_YLR083C_EMP70	56_51_hpr9_ko_YPL163C_SVS1
101_94_hpr1_ko_YLR083C_EMP70	57_52_hpr28_ko_YNL238W_KEX2
101_94_hpr1_ko_YLR083C_EMP70	59_54_hpr13_ko_YGR177C_ATF2
101_94_hpr1_ko_YLR083C_EMP70	59_54_hpr1_ko_YAR014C_BUD14
101_94_hpr1_ko_YLR083C_EMP70	60_55_hpr46_ko_YNL111C_CYB5
101_94_hpr1_ko_YLR083C_EMP70	61_56_hpr47_ko_YDL035C_GPR1
101_94_hpr1_ko_YLR083C_EMP70	64_59_hpr4_ko_YMR199W_CLN1
101_94_hpr1_ko_YLR083C_EMP70	65_60_hpr11_ko_YDR137W_RGP1
101_94_hpr1_ko_YLR083C_EMP70	67_62_hpr40_ko_YDL154W_MSH5
101_94_hpr1_ko_YLR083C_EMP70	68_63_hpr7_ko_YOR360C_PDE2
101_94_hpr1_ko_YLR083C_EMP70	69_64_hpr10_ko_YBR241C_YBR241c
101_94_hpr1_ko_YLR083C_EMP70	6_5_hpr50_ko_YER179W_DMC1
101_94_hpr1_ko_YLR083C_EMP70	6_5_hpr53_ko_YCL026C-B_HBN1
101_94_hpr1_ko_YLR083C_EMP70	71_65_hpr9_ko_YPL141C_FRK1
101_94_hpr1_ko_YLR083C_EMP70	72_66_hpr16_ko_YCR009C_RVS161
101_94_hpr1_ko_YLR083C_EMP70	73_67_hpr10_ko_YBR245C_ISW1
101_94_hpr1_ko_YLR083C_EMP70	73_67_hpr8_ko_YPL263C_KEL3
101_94_hpr1_ko_YLR083C_EMP70	74_68_hpr3_ko_YMR003W_AIM34
101_94_hpr1_ko_YLR083C_EMP70	76_70_hpr48_ko_YDR520C_URC2
101_94_hpr1_ko_YLR083C_EMP70	78_72_hpr40_ko_YDL171C_GLT1
101_94_hpr1_ko_YLR083C_EMP70	78_72_hpr48_ko_YDR524C_AGE1
101_94_hpr1_ko_YLR083C_EMP70	78_72_hpr9_ko_YPL130W_SPO19
101_94_hpr1_ko_YLR083C_EMP70	79_73_hpr7_ko_YOR378W_YOR378w
101_94_hpr1_ko_YLR083C_EMP70	7_6_hpr15_ko_YHR039C_MSC7
101_94_hpr1_ko_YLR083C_EMP70	80_74_hpr10_ko_YBR258C_SHG1
101_94_hpr1_ko_YLR083C_EMP70	80_74_hpr48_ko_YDR528W_HLR1
101_94_hpr1_ko_YLR083C_EMP70	80_74_hpr57_ko_YKL044W_4162
101_94_hpr1_ko_YLR083C_EMP70	82_76_hpr35_ko_YMR158C-B_YMR158C-B
101_94_hpr1_ko_YLR083C_EMP70	83_77_hpr28_ko_YNL204C_SPS18
101_94_hpr1_ko_YLR083C_EMP70	84_78_hpr32_ko_YMR090W_YMR090w
101_94_hpr1_ko_YLR083C_EMP70	85_79_hpr8_ko_YPL248C_GAL4
101_94_hpr1_ko_YLR083C_EMP70	90_83_hpr8_ko_YPL244C_HUT1
101_94_hpr1_ko_YLR083C_EMP70	91_84_hpr4_ko_YMR238W_DFG5
101_94_hpr1_ko_YLR083C_EMP70	9_8_hpr15_ko_YHR044C_DOG1
101_94_hpr1_ko_YLR083C_EMP70	10_9_hpr38_ko_YDL179W_PCL9
101_94_hpr23_ko_YGL196W_DSD1	102_95_hpr57_ko_YOR333C_4648
101_94_hpr23_ko_YGL196W_DSD1	103_96_hpr57_ko_YNL005C_1716
101_94_hpr23_ko_YGL196W_DSD1	11_10_hpr47_ko_YBR138C_YBR138c
101_94_hpr23_ko_YGL196W_DSD1	13_12_hpr57_ko_YBL039C_3312
101_94_hpr23_ko_YGL196W_DSD1	2_1_hpr33_ko_YOL095C_HMI1
101_94_hpr23_ko_YGL196W_DSD1	39_36_hpr33_ko_YBR232C_YBR232c
101_94_hpr23_ko_YGL196W_DSD1	39_36_hpr35_ko_YPR079W_MRL1
101_94_hpr23_ko_YGL196W_DSD1	62_57_hpr45_ko_YMR173W_DDR48
101_94_hpr23_ko_YGL196W_DSD1	68_63_hpr10_ko_YBR240C_THI2
101_94_hpr23_ko_YGL196W_DSD1	92_85_hpr48_ko_YGL109W_YGL109w
101_94_hpr23_ko_YGL196W_DSD1	93_86_hpr27_ko_YFR010W_UBP6
101_94_hpr23_ko_YGL196W_DSD1	93_86_hpr28_ko_YIR035C_YIR035c
101_94_hpr23_ko_YGL196W_DSD1	94_87_hpr23_ko_YDR233C_RTN1
101_94_hpr28_ko_YNL184C_YNL184c	101_94_hpr48_ko_YMR064W_AEP1
101_94_hpr28_ko_YNL184C_YNL184c	11_10_hpr11_ko_YDR079W_PET100
101_94_hpr28_ko_YNL184C_YNL184c	11_10_hpr21_ko_YJL209W_CBP1
101_94_hpr28_ko_YNL184C_YNL184c	11_10_hpr27_ko_YBL012C_YBL012c
101_94_hpr28_ko_YNL184C_YNL184c	13_12_hpr46_ko_YPL078C_ATP4
101_94_hpr28_ko_YNL184C_YNL184c	13_12_hpr52_ko_YKR085C_MRPL20
101_94_hpr28_ko_YNL184C_YNL184c	14_13_hpr55_ko_YDL069C_CBS1
101_94_hpr28_ko_YNL184C_YNL184c	14_13_hpr57_ko_YBL044W_3477
101_94_hpr28_ko_YNL184C_YNL184c	15_14_hpr26_ko_YPR191W_QCR2
101_94_hpr28_ko_YNL184C_YNL184c	15_14_hpr29_ko_YMR084W_YMR084w
101_94_hpr28_ko_YNL184C_YNL184c	15_14_hpr51_ko_YLR396C_VPS33
101_94_hpr28_ko_YNL184C_YNL184c	19_17_hpr24_ko_YGL220W_FRA2
101_94_hpr28_ko_YNL184C_YNL184c	19_17_hpr58_ko_YOL033W_MSE1
101_94_hpr28_ko_YNL184C_YNL184c	21_19_hpr57_ko_YBL080C_2081
101_94_hpr28_ko_YNL184C_YNL184c	23_21_hpr51_ko_YGR219W_YGR219w
101_94_hpr28_ko_YNL184C_YNL184c	26_24_hpr39_ko_YBR282W_MRPL27
101_94_hpr28_ko_YNL184C_YNL184c	26_24_hpr7_ko_YOR305W_RRG7
101_94_hpr28_ko_YNL184C_YNL184c	27_25_hpr57_ko_YNL177C_1726
101_94_hpr28_ko_YNL184C_YNL184c	28_26_hpr57_ko_YNL160W_3894
101_94_hpr28_ko_YNL184C_YNL184c	29_27_hpr28_ko_YGL064C_MRH4
101_94_hpr28_ko_YNL184C_YNL184c	2_1_hpr4_ko_YMR035W_IMP2
101_94_hpr28_ko_YNL184C_YNL184c	30_28_hpr32_ko_YPR047W_MSF1
101_94_hpr28_ko_YNL184C_YNL184c	32_30_hpr19_ko_YGR062C_COX18
101_94_hpr28_ko_YNL184C_YNL184c	36_33_hpr51_ko_YKR006C_MRPL13
101_94_hpr28_ko_YNL184C_YNL184c	37_34_hpr58_ko_YGR171C_MSM1
101_94_hpr28_ko_YNL184C_YNL184c	38_35_hpr51_ko_YDR268W_MSW1
101_94_hpr28_ko_YNL184C_YNL184c	42_39_hpr11_ko_YDR115W_YDR115w
101_94_hpr28_ko_YNL184C_YNL184c	43_40_hpr25_ko_YPL013C_MRPS16
101_94_hpr28_ko_YNL184C_YNL184c	43_40_hpr45_ko_YGL143C_MRF1
101_94_hpr28_ko_YNL184C_YNL184c	47_44_hpr21_ko_YJL166W_QCR8
101_94_hpr28_ko_YNL184C_YNL184c	47_44_hpr25_ko_YPL005W_AEP3
101_94_hpr28_ko_YNL184C_YNL184c	47_44_hpr49_ko_YER103W_SSA4
101_94_hpr28_ko_YNL184C_YNL184c	47_44_hpr52_ko_YEL059C-A_SOM1
101_94_hpr28_ko_YNL184C_YNL184c	48_45_hpr52_ko_YGR255C_COQ6
101_94_hpr28_ko_YNL184C_YNL184c	50_47_hpr55_ko_YGR062C_COX18
101_94_hpr28_ko_YNL184C_YNL184c	51_48_hpr49_ko_YER110C_KAP123
101_94_hpr28_ko_YNL184C_YNL184c	54_49_hpr51_ko_YMR097C_MTG1
101_94_hpr28_ko_YNL184C_YNL184c	55_50_hpr11_ko_YDR114C_YDR114c
101_94_hpr28_ko_YNL184C_YNL184c	56_51_hpr55_ko_YHL004W_MRP4
101_94_hpr28_ko_YNL184C_YNL184c	57_52_hpr19_ko_YGR101W_PCP1
101_94_hpr28_ko_YNL184C_YNL184c	58_53_hpr19_ko_YGR102C_YGR102c
101_94_hpr28_ko_YNL184C_YNL184c	61_56_hpr51_ko_YDL202W_MRPL11
101_94_hpr28_ko_YNL184C_YNL184c	61_56_hpr55_ko_YNL133C_FYV6
101_94_hpr28_ko_YNL184C_YNL184c	62_57_hpr23_ko_YNL213C_RRG9
101_94_hpr28_ko_YNL184C_YNL184c	63_58_hpr25_ko_YPR116W_RRG8
101_94_hpr28_ko_YNL184C_YNL184c	64_59_hpr18_ko_YKL134C_Oct1
101_94_hpr28_ko_YNL184C_YNL184c	64_59_hpr48_ko_YDR507C_GIN4
101_94_hpr28_ko_YNL184C_YNL184c	64_59_hpr52_ko_YNL284C_MRPL10
101_94_hpr28_ko_YNL184C_YNL184c	65_60_hpr19_ko_YGR112W_SHY1
101_94_hpr28_ko_YNL184C_YNL184c	66_61_hpr32_ko_YMR072W_ABF2
101_94_hpr28_ko_YNL184C_YNL184c	66_61_hpr39_ko_YCR071C_IMG2
101_94_hpr28_ko_YNL184C_YNL184c	67_62_hpr33_ko_YHR168W_MTG2
101_94_hpr28_ko_YNL184C_YNL184c	6_5_hpr29_ko_YNL170W_YNL170w
101_94_hpr28_ko_YNL184C_YNL184c	6_5_hpr33_ko_YOL100W_PKH2
101_94_hpr28_ko_YNL184C_YNL184c	71_65_hpr51_ko_YJL027C_YJL027c
101_94_hpr28_ko_YNL184C_YNL184c	73_67_hpr55_ko_YNL073W_MSK1
101_94_hpr28_ko_YNL184C_YNL184c	76_70_hpr22_ko_YLR260W_LCB5
101_94_hpr28_ko_YNL184C_YNL184c	78_72_hpr26_ko_YGR220C_MRPL9
101_94_hpr28_ko_YNL184C_YNL184c	78_72_hpr42_ko_YNL117W_MLS1
101_94_hpr28_ko_YNL184C_YNL184c	79_73_hpr11_ko_YDR347W_MRP1
101_94_hpr28_ko_YNL184C_YNL184c	7_6_hpr47_ko_YBR132C_AGP2
101_94_hpr28_ko_YNL184C_YNL184c	80_74_hpr25_ko_YPR134W_MSS18
101_94_hpr28_ko_YNL184C_YNL184c	80_74_hpr52_ko_YHR175W-A_YHR175w-a
101_94_hpr28_ko_YNL184C_YNL184c	81_75_hpr57_ko_YJR144W_1622
101_94_hpr28_ko_YNL184C_YNL184c	82_76_hpr11_ko_YDR350C_ATP22
101_94_hpr28_ko_YNL184C_YNL184c	83_77_hpr32_ko_YMR089C_YTA12
101_94_hpr28_ko_YNL184C_YNL184c	85_79_hpr32_ko_YJL096W_MRPL49
101_94_hpr28_ko_YNL184C_YNL184c	85_79_hpr57_ko_YDR042C_3670
101_94_hpr28_ko_YNL184C_YNL184c	89_82_hpr49_ko_YER154W_OXA1
101_94_hpr28_ko_YNL184C_YNL184c	89_82_hpr52_ko_YJL062W-A_RRG10
101_94_hpr28_ko_YNL184C_YNL184c	89_82_hpr57_ko_YJL023C_2085
101_94_hpr28_ko_YNL184C_YNL184c	8_7_hpr5_ko_YMR257C_PET111
101_94_hpr28_ko_YNL184C_YNL184c	90_83_hpr10_ko_YBR268W_MRPL37
101_94_hpr28_ko_YNL184C_YNL184c	90_83_hpr48_ko_YGL107C_RMD9
101_94_hpr28_ko_YNL184C_YNL184c	91_84_hpr19_ko_YOR125C_CAT5
101_94_hpr28_ko_YNL184C_YNL184c	92_85_hpr33_ko_YMR158W_MRPS8
101_94_hpr28_ko_YNL184C_YNL184c	92_85_hpr51_ko_YBL002W_HTB2
101_94_hpr28_ko_YNL184C_YNL184c	93_86_hpr48_ko_YBR122C_MRPL36
101_94_hpr28_ko_YNL184C_YNL184c	94_87_hpr18_ko_YKL169C_YKL169c
101_94_hpr28_ko_YNL184C_YNL184c	94_87_hpr3_ko_YMR024W_MRPL3
101_94_hpr28_ko_YNL184C_YNL184c	95_88_hpr18_ko_YKL170W_MRPL38
101_94_hpr28_ko_YNL184C_YNL184c	95_88_hpr55_ko_YLR439W_MRPL4
101_94_hpr28_ko_YNL184C_YNL184c	95_88_hpr57_ko_YDL113C_247
101_94_hpr28_ko_YNL184C_YNL184c	98_91_hpr35_ko_YJL063C_MRPL8
101_94_hpr28_ko_YNL184C_YNL184c	99_92_hpr16_ko_YLR139C_SLS1
101_94_hpr28_ko_YNL184C_YNL184c	99_92_hpr47_ko_YDR300C_PRO1
101_94_hpr28_ko_YNL184C_YNL184c	99_92_hpr57_ko_YDL146W_1471
101_94_hpr28_ko_YNL184C_YNL184c	9_8_hpr45_ko_YCR046C_IMG1
101_94_hpr28_ko_YNL184C_YNL184c	9_8_hpr51_ko_YKL155C_RSM22
101_94_hpr28_ko_YNL184C_YNL184c	100_93_hpr49_ko_YER169W_RPH1
101_94_hpr28_ko_YNL184C_YNL184c	100_93_hpr55_ko_YDR507C_GIN4
101_94_hpr28_ko_YNL184C_YNL184c	101_94_hpr11_ko_YDR377W_ATP17
101_94_hpr28_ko_YNL184C_YNL184c	10_9_hpr11_ko_YDR078C_SHU2
101_94_hpr28_ko_YNL184C_YNL184c	10_9_hpr34_ko_YNL252C_MRPL17
101_94_hpr2_ko_YLR113W_HOG1	38_35_hpr46_ko_YJL128C_PBS2
101_94_hpr30_ko_YIL065C_FIS1	103_96_hpr30_ko_YIL073C_SPO22
101_94_hpr30_ko_YIL065C_FIS1	103_96_hpr42_ko_YIL110W_MNI1
101_94_hpr30_ko_YIL065C_FIS1	13_12_hpr3_ko_YML086C_ALO1
101_94_hpr30_ko_YIL065C_FIS1	15_14_hpr31_ko_YIL007C_NAS2
101_94_hpr30_ko_YIL065C_FIS1	16_15_hpr18_ko_YKL077W_YKL077w
101_94_hpr30_ko_YIL065C_FIS1	17_16_hpr19_ko_YGR043C_NQM1
101_94_hpr30_ko_YIL065C_FIS1	17_16_hpr20_ko_YOR165W_SEY1
101_94_hpr30_ko_YIL065C_FIS1	19_17_hpr40_ko_YJR058C_APS2
101_94_hpr30_ko_YIL065C_FIS1	20_18_hpr19_ko_YGR045C_YGR045c
101_94_hpr30_ko_YIL065C_FIS1	20_18_hpr43_ko_YIL137C_TMA108
101_94_hpr30_ko_YIL065C_FIS1	20_18_hpr48_ko_YDR451C_YHP1
101_94_hpr30_ko_YIL065C_FIS1	21_19_hpr31_ko_YIL038C_NOT3
101_94_hpr30_ko_YIL065C_FIS1	23_21_hpr37_ko_YLR446W_YLR446w
101_94_hpr30_ko_YIL065C_FIS1	26_24_hpr20_ko_YOR175C_ALE1
101_94_hpr30_ko_YIL065C_FIS1	27_25_hpr3_ko_YML058W_SML1
101_94_hpr30_ko_YIL065C_FIS1	37_34_hpr31_ko_YIL092W_YIL092w
101_94_hpr30_ko_YIL065C_FIS1	37_34_hpr37_ko_YML021C_UNG1
101_94_hpr30_ko_YIL065C_FIS1	38_35_hpr50_ko_YIL085C_KTR7
101_94_hpr30_ko_YIL065C_FIS1	3_2_hpr31_ko_YIL077C_YIL077c
101_94_hpr30_ko_YIL065C_FIS1	43_40_hpr19_ko_YGR077C_PEX8
101_94_hpr30_ko_YIL065C_FIS1	45_42_hpr19_ko_YGR079W_YGR079w
101_94_hpr30_ko_YIL065C_FIS1	46_43_hpr15_ko_YHR106W_TRR2
101_94_hpr30_ko_YIL065C_FIS1	46_43_hpr20_ko_YPR145W_ASN1
101_94_hpr30_ko_YIL065C_FIS1	4_3_hpr35_ko_YPR036W_VMA13
101_94_hpr30_ko_YIL065C_FIS1	50_47_hpr10_ko_YBR220C_YBR220c
101_94_hpr30_ko_YIL065C_FIS1	51_48_hpr18_ko_YKL121W_DGR2
101_94_hpr30_ko_YIL065C_FIS1	54_49_hpr16_ko_YCL055W_KAR4
101_94_hpr30_ko_YIL065C_FIS1	56_51_hpr10_ko_YBR224W_YBR224w
101_94_hpr30_ko_YIL065C_FIS1	57_52_hpr28_ko_YNL238W_KEX2
101_94_hpr30_ko_YIL065C_FIS1	58_53_hpr15_ko_YHR117W_TOM71
101_94_hpr30_ko_YIL065C_FIS1	59_54_hpr13_ko_YGR177C_ATF2
101_94_hpr30_ko_YIL065C_FIS1	60_55_hpr21_ko_YJL153C_INO1
101_94_hpr30_ko_YIL065C_FIS1	60_55_hpr2_ko_YLR062C_BUD28
101_94_hpr30_ko_YIL065C_FIS1	62_57_hpr14_ko_YHL037C_YHL037c
101_94_hpr30_ko_YIL065C_FIS1	63_58_hpr27_ko_YIL042C_PKP1
101_94_hpr30_ko_YIL065C_FIS1	65_60_hpr6_ko_YOR043W_WHI2
101_94_hpr30_ko_YIL065C_FIS1	66_61_hpr1_ko_YAR029W_YAR029w
101_94_hpr30_ko_YIL065C_FIS1	67_62_hpr30_ko_YIL005W_EPS1
101_94_hpr30_ko_YIL065C_FIS1	71_65_hpr9_ko_YPL141C_FRK1
101_94_hpr30_ko_YIL065C_FIS1	72_66_hpr32_ko_YMR078C_CTF18
101_94_hpr30_ko_YIL065C_FIS1	72_66_hpr40_ko_YDL159W_STE7
101_94_hpr30_ko_YIL065C_FIS1	75_69_hpr10_ko_YBR184W_YBR184w
101_94_hpr30_ko_YIL065C_FIS1	75_69_hpr13_ko_YHL009C_YAP3
101_94_hpr30_ko_YIL065C_FIS1	75_69_hpr30_ko_YIL017C_VID28
101_94_hpr30_ko_YIL065C_FIS1	76_70_hpr44_ko_YKR036C_CAF4
101_94_hpr30_ko_YIL065C_FIS1	78_72_hpr40_ko_YDL171C_GLT1
101_94_hpr30_ko_YIL065C_FIS1	79_73_hpr14_ko_YHL019C_APM2
101_94_hpr30_ko_YIL065C_FIS1	79_73_hpr5_ko_YNL305C_YNL305c
101_94_hpr30_ko_YIL065C_FIS1	80_74_hpr9_ko_YPL127C_HHO1
101_94_hpr30_ko_YIL065C_FIS1	81_75_hpr30_ko_YIL028W_YIL028w
101_94_hpr30_ko_YIL065C_FIS1	82_76_hpr30_ko_YIL029C_YIL029c
101_94_hpr30_ko_YIL065C_FIS1	82_76_hpr35_ko_YMR158C-B_YMR158C-B
101_94_hpr30_ko_YIL065C_FIS1	83_77_hpr5_ko_YNL301C_RPL18b
101_94_hpr30_ko_YIL065C_FIS1	84_78_hpr47_ko_YNL014W_HEF3
101_94_hpr30_ko_YIL065C_FIS1	88_81_hpr32_ko_YNR070W_PDR18
101_94_hpr30_ko_YIL065C_FIS1	90_83_hpr30_ko_YIL040W_APQ12
101_94_hpr30_ko_YIL065C_FIS1	91_84_hpr20_ko_YOR253W_NAT5
101_94_hpr30_ko_YIL065C_FIS1	91_84_hpr30_ko_YIL041W_GVP36
101_94_hpr30_ko_YIL065C_FIS1	91_84_hpr40_ko_YDL183C_YDL183c
101_94_hpr30_ko_YIL065C_FIS1	93_86_hpr3_ko_YMR164C_MSS11
101_94_hpr30_ko_YIL065C_FIS1	95_88_hpr49_ko_YER162C_RAD4
101_94_hpr30_ko_YIL065C_FIS1	97_90_hpr30_ko_YIL050W_PCL7
101_94_hpr30_ko_YIL065C_FIS1	98_91_hpr30_ko_YIL053W_RHR2
101_94_hpr30_ko_YIL065C_FIS1	9_8_hpr10_ko_YPL092W_SSU1
101_94_hpr30_ko_YIL065C_FIS1	100_93_hpr20_ko_YOR283W_YOR283w
101_94_hpr30_ko_YIL065C_FIS1	100_93_hpr30_ko_YIL064W_SEE1
101_94_hpr30_ko_YIL065C_FIS1	10_9_hpr38_ko_YDL179W_PCL9
101_94_hpr40_ko_YOR309C_YOR309c	101_94_hpr47_ko_YDL083C_RPS16b
101_94_hpr40_ko_YOR309C_YOR309c	14_13_hpr11_ko_YDR083W_RRP8
101_94_hpr40_ko_YOR309C_YOR309c	16_15_hpr40_ko_YJR055W_HIT1
101_94_hpr40_ko_YOR309C_YOR309c	19_17_hpr37_ko_YLR441C_RPS1a
101_94_hpr40_ko_YOR309C_YOR309c	20_18_hpr6_ko_YNL248C_RPA49
101_94_hpr40_ko_YOR309C_YOR309c	20_18_hpr8_ko_YOL041C_NOP12
101_94_hpr40_ko_YOR309C_YOR309c	25_23_hpr37_ko_YLR448W_RPL6b
101_94_hpr40_ko_YOR309C_YOR309c	29_27_hpr22_ko_YLR388W_RPS29a
101_94_hpr40_ko_YOR309C_YOR309c	30_28_hpr21_ko_YJL188C_BUD19
101_94_hpr40_ko_YOR309C_YOR309c	32_30_hpr42_ko_YBR048W_RPS11b
101_94_hpr40_ko_YOR309C_YOR309c	33_31_hpr52_ko_YDR500C_RPL37b
101_94_hpr40_ko_YOR309C_YOR309c	33_31_hpr57_ko_YKR024C_660
101_94_hpr40_ko_YOR309C_YOR309c	38_35_hpr28_ko_YGL078C_DBP3
101_94_hpr40_ko_YOR309C_YOR309c	3_2_hpr12_ko_YDR382W_RPP2b
101_94_hpr40_ko_YOR309C_YOR309c	3_2_hpr44_ko_YBR189W_RPS9b
101_94_hpr40_ko_YOR309C_YOR309c	42_39_hpr38_ko_YOR309C_YOR309c
101_94_hpr40_ko_YOR309C_YOR309c	43_40_hpr50_ko_YDL075W_RPL31a
101_94_hpr40_ko_YOR309C_YOR309c	48_45_hpr2_ko_YLR048W_RPS0b
101_94_hpr40_ko_YOR309C_YOR309c	48_45_hpr57_ko_YLR184W_4277
101_94_hpr40_ko_YOR309C_YOR309c	50_47_hpr3_ko_YML024W_RPS17a
101_94_hpr40_ko_YOR309C_YOR309c	50_47_hpr53_ko_YMR242W-A_YMR242w-a
101_94_hpr40_ko_YOR309C_YOR309c	58_53_hpr48_ko_YDR500C_RPL37b
101_94_hpr40_ko_YOR309C_YOR309c	5_4_hpr14_ko_YGR159C_NSR1
101_94_hpr40_ko_YOR309C_YOR309c	65_60_hpr21_ko_YJL148W_RPA34
101_94_hpr40_ko_YOR309C_YOR309c	67_62_hpr17_ko_YKL009W_MRT4
101_94_hpr40_ko_YOR309C_YOR309c	6_5_hpr14_ko_YGR160W_YGR160w
101_94_hpr40_ko_YOR309C_YOR309c	71_65_hpr2_ko_YLR074C_BUD20
101_94_hpr40_ko_YOR309C_YOR309c	71_65_hpr43_ko_YNL067W_RPL9b
101_94_hpr40_ko_YOR309C_YOR309c	72_66_hpr31_ko_YFR001W_LOC1
101_94_hpr40_ko_YOR309C_YOR309c	73_67_hpr52_ko_YGR271C-A_EFG1
101_94_hpr40_ko_YOR309C_YOR309c	74_68_hpr27_ko_YBL087C_RPL23a
101_94_hpr40_ko_YOR309C_YOR309c	81_75_hpr29_ko_YKR057W_RPS21a
101_94_hpr40_ko_YOR309C_YOR309c	81_75_hpr55_ko_YJL189W_RPL39
101_94_hpr40_ko_YOR309C_YOR309c	82_76_hpr47_ko_YDL061C_RPS29b
101_94_hpr40_ko_YOR309C_YOR309c	82_76_hpr5_ko_YNL302C_RPS19b
101_94_hpr40_ko_YOR309C_YOR309c	8_7_hpr44_ko_YDR174W_HMO1
101_94_hpr40_ko_YOR309C_YOR309c	92_85_hpr12_ko_YEL054C_RPL12a
101_94_hpr40_ko_YOR309C_YOR309c	93_86_hpr8_ko_YOL052C_SPE2
101_94_hpr40_ko_YOR309C_YOR309c	94_87_hpr4_ko_YMR242C_RPL20a
101_94_hpr43_ko_YNL120C_YNL120c	103_96_hpr9_ko_YPL101W_ELP4
101_94_hpr43_ko_YNL120C_YNL120c	16_15_hpr31_ko_YIL008W_URM1
101_94_hpr43_ko_YNL120C_YNL120c	2_1_hpr10_ko_YPL102C_YPL102c
101_94_hpr43_ko_YNL120C_YNL120c	38_35_hpr14_ko_YGR200C_ELP2
101_94_hpr43_ko_YNL120C_YNL120c	45_42_hpr55_ko_YGL211W_NCS6
101_94_hpr43_ko_YNL120C_YNL120c	50_47_hpr15_ko_YHR111W_UBA4
101_94_hpr43_ko_YNL120C_YNL120c	73_67_hpr30_ko_YIL015W_BAR1
101_94_hpr43_ko_YNL120C_YNL120c	100_93_hpr43_ko_YNL119W_NCS2
101_94_hpr43_ko_YNL120C_YNL120c	10_9_hpr24_ko_YGL211W_NCS6
101_94_hpr43_ko_YNL120C_YNL120c	10_9_hpr52_ko_YBL071W-A_KTI11
101_94_hpr47_ko_YDL083C_RPS16b	14_13_hpr11_ko_YDR083W_RRP8
101_94_hpr47_ko_YDL083C_RPS16b	15_14_hpr34_ko_YOR096W_RPS7a
101_94_hpr47_ko_YDL083C_RPS16b	16_15_hpr40_ko_YJR055W_HIT1
101_94_hpr47_ko_YDL083C_RPS16b	16_15_hpr48_ko_YDR447C_RPS17b
101_94_hpr47_ko_YDL083C_RPS16b	19_17_hpr10_ko_YBR181C_RPS6b
101_94_hpr47_ko_YDL083C_RPS16b	19_17_hpr37_ko_YLR441C_RPS1a
101_94_hpr47_ko_YDL083C_RPS16b	19_17_hpr48_ko_YDR450W_RPS18a
101_94_hpr47_ko_YDL083C_RPS16b	20_18_hpr18_ko_YGL246C_RAI1
101_94_hpr47_ko_YDL083C_RPS16b	20_18_hpr6_ko_YNL248C_RPA49
101_94_hpr47_ko_YDL083C_RPS16b	20_18_hpr8_ko_YOL041C_NOP12
101_94_hpr47_ko_YDL083C_RPS16b	21_19_hpr6_ko_YNL246W_VPS75
101_94_hpr47_ko_YDL083C_RPS16b	25_23_hpr37_ko_YLR448W_RPL6b
101_94_hpr47_ko_YDL083C_RPS16b	27_25_hpr17_ko_YLR185W_RPL37a
101_94_hpr47_ko_YDL083C_RPS16b	27_25_hpr52_ko_YGR272C_YGR272c
101_94_hpr47_ko_YDL083C_RPS16b	27_25_hpr9_ko_YPL193W_RSA1
101_94_hpr47_ko_YDL083C_RPS16b	29_27_hpr22_ko_YLR388W_RPS29a
101_94_hpr47_ko_YDL083C_RPS16b	2_1_hpr57_ko_YDL082W_2489
101_94_hpr47_ko_YDL083C_RPS16b	30_28_hpr15_ko_YHR081W_LRP1
101_94_hpr47_ko_YDL083C_RPS16b	30_28_hpr21_ko_YJL188C_BUD19
101_94_hpr47_ko_YDL083C_RPS16b	32_30_hpr42_ko_YBR048W_RPS11b
101_94_hpr47_ko_YDL083C_RPS16b	32_30_hpr51_ko_YGL088W_YGL088w
101_94_hpr47_ko_YDL083C_RPS16b	33_31_hpr3_ko_YMR143W_RPS16a
101_94_hpr47_ko_YDL083C_RPS16b	33_31_hpr52_ko_YDR500C_RPL37b
101_94_hpr47_ko_YDL083C_RPS16b	33_31_hpr57_ko_YKR024C_660
101_94_hpr47_ko_YDL083C_RPS16b	36_33_hpr23_ko_YDR156W_RPA14
101_94_hpr47_ko_YDL083C_RPS16b	36_33_hpr48_ko_YDR471W_RPL27b
101_94_hpr47_ko_YDL083C_RPS16b	38_35_hpr28_ko_YGL078C_DBP3
101_94_hpr47_ko_YDL083C_RPS16b	39_36_hpr49_ko_YGL174W_BUD13
101_94_hpr47_ko_YDL083C_RPS16b	3_2_hpr12_ko_YDR382W_RPP2b
101_94_hpr47_ko_YDL083C_RPS16b	3_2_hpr44_ko_YBR189W_RPS9b
101_94_hpr47_ko_YDL083C_RPS16b	42_39_hpr38_ko_YOR309C_YOR309c
101_94_hpr47_ko_YDL083C_RPS16b	43_40_hpr50_ko_YDL075W_RPL31a
101_94_hpr47_ko_YDL083C_RPS16b	44_41_hpr56_ko_YDR432W_1901
101_94_hpr47_ko_YDL083C_RPS16b	46_43_hpr37_ko_YMR326C_YMR326c
101_94_hpr47_ko_YDL083C_RPS16b	48_45_hpr14_ko_YGR214W_RPS0a
101_94_hpr47_ko_YDL083C_RPS16b	48_45_hpr2_ko_YLR048W_RPS0b
101_94_hpr47_ko_YDL083C_RPS16b	48_45_hpr57_ko_YLR184W_4277
101_94_hpr47_ko_YDL083C_RPS16b	49_46_hpr3_ko_YML026C_RPS18b
101_94_hpr47_ko_YDL083C_RPS16b	50_47_hpr39_ko_YCR031C_RPS14a
101_94_hpr47_ko_YDL083C_RPS16b	50_47_hpr3_ko_YML024W_RPS17a
101_94_hpr47_ko_YDL083C_RPS16b	50_47_hpr53_ko_YMR242W-A_YMR242w-a
101_94_hpr47_ko_YDL083C_RPS16b	54_49_hpr43_ko_YIR005W_IST3
101_94_hpr47_ko_YDL083C_RPS16b	57_52_hpr53_ko_YNL067W-B_YNL067w-b
101_94_hpr47_ko_YDL083C_RPS16b	58_53_hpr48_ko_YDR500C_RPL37b
101_94_hpr47_ko_YDL083C_RPS16b	5_4_hpr14_ko_YGR159C_NSR1
101_94_hpr47_ko_YDL083C_RPS16b	5_4_hpr20_ko_YOR141C_ARP8
101_94_hpr47_ko_YDL083C_RPS16b	63_58_hpr52_ko_YGL188C-A_YGL188c-a
101_94_hpr47_ko_YDL083C_RPS16b	65_60_hpr21_ko_YJL148W_RPA34
101_94_hpr47_ko_YDL083C_RPS16b	65_60_hpr2_ko_YLR068W_FYV7
101_94_hpr47_ko_YDL083C_RPS16b	66_61_hpr13_ko_YER074W_RPS24a
101_94_hpr47_ko_YDL083C_RPS16b	66_61_hpr14_ko_YHL033C_RPL8a
101_94_hpr47_ko_YDL083C_RPS16b	67_62_hpr17_ko_YKL009W_MRT4
101_94_hpr47_ko_YDL083C_RPS16b	69_64_hpr42_ko_YNL135C_FPR1
101_94_hpr47_ko_YDL083C_RPS16b	6_5_hpr14_ko_YGR160W_YGR160w
101_94_hpr47_ko_YDL083C_RPS16b	71_65_hpr2_ko_YLR074C_BUD20
101_94_hpr47_ko_YDL083C_RPS16b	71_65_hpr43_ko_YNL067W_RPL9b
101_94_hpr47_ko_YDL083C_RPS16b	72_66_hpr18_ko_YKL143W_LTV1
101_94_hpr47_ko_YDL083C_RPS16b	72_66_hpr31_ko_YFR001W_LOC1
101_94_hpr47_ko_YDL083C_RPS16b	73_67_hpr52_ko_YGR271C-A_EFG1
101_94_hpr47_ko_YDL083C_RPS16b	74_68_hpr27_ko_YBL087C_RPL23a
101_94_hpr47_ko_YDL083C_RPS16b	76_70_hpr20_ko_YOR235W_YOR235w
101_94_hpr47_ko_YDL083C_RPS16b	7_6_hpr16_ko_YHR203C_RPS4b
101_94_hpr47_ko_YDL083C_RPS16b	7_6_hpr6_ko_YOR001W_RRP6
101_94_hpr47_ko_YDL083C_RPS16b	80_74_hpr22_ko_YLR264W_RPS28b
101_94_hpr47_ko_YDL083C_RPS16b	81_75_hpr29_ko_YKR057W_RPS21a
101_94_hpr47_ko_YDL083C_RPS16b	81_75_hpr55_ko_YJL189W_RPL39
101_94_hpr47_ko_YDL083C_RPS16b	82_76_hpr47_ko_YDL061C_RPS29b
101_94_hpr47_ko_YDL083C_RPS16b	82_76_hpr5_ko_YNL302C_RPS19b
101_94_hpr47_ko_YDL083C_RPS16b	83_77_hpr12_ko_YEL059W_YEL059w
101_94_hpr47_ko_YDL083C_RPS16b	84_78_hpr4_ko_YMR230W_RPS10b
101_94_hpr47_ko_YDL083C_RPS16b	89_82_hpr10_ko_YBR267W_REI1
101_94_hpr47_ko_YDL083C_RPS16b	8_7_hpr44_ko_YDR174W_HMO1
101_94_hpr47_ko_YDL083C_RPS16b	91_84_hpr33_ko_YMR142C_RPL13b
101_94_hpr47_ko_YDL083C_RPS16b	92_85_hpr12_ko_YEL054C_RPL12a
101_94_hpr47_ko_YDL083C_RPS16b	92_86_hpr41_ko_YLR192C_HCR1
101_94_hpr47_ko_YDL083C_RPS16b	93_86_hpr49_ko_YHR021C_RPS27b
101_94_hpr47_ko_YDL083C_RPS16b	93_86_hpr51_ko_YPR131C_NAT3
101_94_hpr47_ko_YDL083C_RPS16b	93_86_hpr57_ko_YKL057C_1932
101_94_hpr47_ko_YDL083C_RPS16b	93_86_hpr8_ko_YOL052C_SPE2
101_94_hpr47_ko_YDL083C_RPS16b	94_87_hpr4_ko_YMR242C_RPL20a
101_94_hpr47_ko_YDL083C_RPS16b	94_87_hpr6_ko_YOR078W_BUD21
101_94_hpr47_ko_YDL083C_RPS16b	94_87_hpr8_ko_YPL239W_YAR1
101_94_hpr47_ko_YDL083C_RPS16b	9_8_hpr52_ko_YBL071C-B_YBL071c-b
101_94_hpr47_ko_YDL083C_RPS16b	101_94_hpr40_ko_YOR309C_YOR309c
101_94_hpr48_ko_YMR064W_AEP1	101_94_hpr56_ko_YFL036W_2552
101_94_hpr48_ko_YMR064W_AEP1	11_10_hpr10_ko_YPL178W_CBC2
101_94_hpr48_ko_YMR064W_AEP1	11_10_hpr11_ko_YDR079W_PET100
101_94_hpr48_ko_YMR064W_AEP1	11_10_hpr21_ko_YJL209W_CBP1
101_94_hpr48_ko_YMR064W_AEP1	11_10_hpr27_ko_YBL012C_YBL012c
101_94_hpr48_ko_YMR064W_AEP1	13_12_hpr39_ko_YNR020C_ATP23
101_94_hpr48_ko_YMR064W_AEP1	13_12_hpr46_ko_YPL078C_ATP4
101_94_hpr48_ko_YMR064W_AEP1	13_12_hpr52_ko_YKR085C_MRPL20
101_94_hpr48_ko_YMR064W_AEP1	13_12_hpr56_ko_YLR069C_1589
101_94_hpr48_ko_YMR064W_AEP1	14_13_hpr44_ko_YGL219C_MDM34
101_94_hpr48_ko_YMR064W_AEP1	14_13_hpr55_ko_YDL069C_CBS1
101_94_hpr48_ko_YMR064W_AEP1	14_13_hpr57_ko_YBL044W_3477
101_94_hpr48_ko_YMR064W_AEP1	15_14_hpr26_ko_YPR191W_QCR2
101_94_hpr48_ko_YMR064W_AEP1	15_14_hpr29_ko_YMR084W_YMR084w
101_94_hpr48_ko_YMR064W_AEP1	15_14_hpr51_ko_YLR396C_VPS33
101_94_hpr48_ko_YMR064W_AEP1	15_14_hpr58_ko_YMR184W_ADD37
101_94_hpr48_ko_YMR064W_AEP1	19_17_hpr24_ko_YGL220W_FRA2
101_94_hpr48_ko_YMR064W_AEP1	19_17_hpr58_ko_YOL033W_MSE1
101_94_hpr48_ko_YMR064W_AEP1	21_19_hpr1_ko_YAL044C_GCV3
101_94_hpr48_ko_YMR064W_AEP1	21_19_hpr51_ko_YPL031C_PHO85
101_94_hpr48_ko_YMR064W_AEP1	21_19_hpr57_ko_YBL080C_2081
101_94_hpr48_ko_YMR064W_AEP1	23_21_hpr51_ko_YGR219W_YGR219w
101_94_hpr48_ko_YMR064W_AEP1	23_21_hpr58_ko_YBR179C_FZO1
101_94_hpr48_ko_YMR064W_AEP1	24_22_hpr36_ko_YGR188C_BUB1
101_94_hpr48_ko_YMR064W_AEP1	24_22_hpr57_ko_YGR180C_2466
101_94_hpr48_ko_YMR064W_AEP1	25_23_hpr18_ko_YKL087C_CYT2
101_94_hpr48_ko_YMR064W_AEP1	26_24_hpr39_ko_YBR282W_MRPL27
101_94_hpr48_ko_YMR064W_AEP1	26_24_hpr51_ko_YER070W_RNR1
101_94_hpr48_ko_YMR064W_AEP1	26_24_hpr7_ko_YOR305W_RRG7
101_94_hpr48_ko_YMR064W_AEP1	27_25_hpr57_ko_YNL177C_1726
101_94_hpr48_ko_YMR064W_AEP1	28_26_hpr1_ko_YAL019W_FUN30
101_94_hpr48_ko_YMR064W_AEP1	28_26_hpr40_ko_YDL101C_DUN1
101_94_hpr48_ko_YMR064W_AEP1	28_26_hpr56_ko_YGR180C_2466
101_94_hpr48_ko_YMR064W_AEP1	28_26_hpr57_ko_YNL160W_3894
101_94_hpr48_ko_YMR064W_AEP1	29_27_hpr28_ko_YGL064C_MRH4
101_94_hpr48_ko_YMR064W_AEP1	2_1_hpr4_ko_YMR035W_IMP2
101_94_hpr48_ko_YMR064W_AEP1	30_28_hpr32_ko_YPR047W_MSF1
101_94_hpr48_ko_YMR064W_AEP1	32_30_hpr19_ko_YGR062C_COX18
101_94_hpr48_ko_YMR064W_AEP1	32_30_hpr29_ko_YKL208W_CBT1
101_94_hpr48_ko_YMR064W_AEP1	32_30_hpr58_ko_YGR150C_CCM1
101_94_hpr48_ko_YMR064W_AEP1	34_32_hpr48_ko_YDR470C_UGO1
101_94_hpr48_ko_YMR064W_AEP1	34_32_hpr51_ko_YNL225C_CNM67
101_94_hpr48_ko_YMR064W_AEP1	34_32_hpr57_ko_YDR295C_1180
101_94_hpr48_ko_YMR064W_AEP1	34_32_hpr58_ko_YGR165W_MRPS35
101_94_hpr48_ko_YMR064W_AEP1	36_33_hpr51_ko_YKR006C_MRPL13
101_94_hpr48_ko_YMR064W_AEP1	36_33_hpr57_ko_YDR298C_279
101_94_hpr48_ko_YMR064W_AEP1	36_33_hpr58_ko_YGR180C_RNR4
101_94_hpr48_ko_YMR064W_AEP1	37_34_hpr57_ko_YDR322W_1736
101_94_hpr48_ko_YMR064W_AEP1	37_34_hpr58_ko_YGR171C_MSM1
101_94_hpr48_ko_YMR064W_AEP1	38_35_hpr51_ko_YDR268W_MSW1
101_94_hpr48_ko_YMR064W_AEP1	39_36_hpr37_ko_YMR060C_SAM37
101_94_hpr48_ko_YMR064W_AEP1	39_36_hpr58_ko_YGR215W_RSM27
101_94_hpr48_ko_YMR064W_AEP1	3_2_hpr51_ko_YOR158W_PET123
101_94_hpr48_ko_YMR064W_AEP1	3_2_hpr56_ko_YAL048C_1048
101_94_hpr48_ko_YMR064W_AEP1	40_37_hpr51_ko_YDR296W_MHR1
101_94_hpr48_ko_YMR064W_AEP1	42_39_hpr11_ko_YDR115W_YDR115w
101_94_hpr48_ko_YMR064W_AEP1	43_40_hpr25_ko_YPL013C_MRPS16
101_94_hpr48_ko_YMR064W_AEP1	43_40_hpr45_ko_YGL143C_MRF1
101_94_hpr48_ko_YMR064W_AEP1	43_40_hpr58_ko_YHR030C_SLT2
101_94_hpr48_ko_YMR064W_AEP1	44_41_hpr57_ko_YMR083W_36
101_94_hpr48_ko_YMR064W_AEP1	45_42_hpr58_ko_YHR147C_MRPL6
101_94_hpr48_ko_YMR064W_AEP1	46_43_hpr3_ko_YML030W_AIM31
101_94_hpr48_ko_YMR064W_AEP1	47_44_hpr21_ko_YJL166W_QCR8
101_94_hpr48_ko_YMR064W_AEP1	47_44_hpr25_ko_YPL005W_AEP3
101_94_hpr48_ko_YMR064W_AEP1	47_44_hpr49_ko_YER103W_SSA4
101_94_hpr48_ko_YMR064W_AEP1	47_44_hpr51_ko_YMR066W_SOV1
101_94_hpr48_ko_YMR064W_AEP1	47_44_hpr52_ko_YEL059C-A_SOM1
101_94_hpr48_ko_YMR064W_AEP1	48_45_hpr1_ko_YAL010C_MDM10
101_94_hpr48_ko_YMR064W_AEP1	48_45_hpr52_ko_YGR255C_COQ6
101_94_hpr48_ko_YMR064W_AEP1	49_46_hpr52_ko_YNL059C_ARP5
101_94_hpr48_ko_YMR064W_AEP1	49_46_hpr55_ko_YGR037C_ACB1
101_94_hpr48_ko_YMR064W_AEP1	50_47_hpr18_ko_YKL120W_OAC1
101_94_hpr48_ko_YMR064W_AEP1	50_47_hpr55_ko_YGR062C_COX18
101_94_hpr48_ko_YMR064W_AEP1	50_47_hpr56_ko_YEL050C_2454
101_94_hpr48_ko_YMR064W_AEP1	51_48_hpr35_ko_YPR100W_MRPL51
101_94_hpr48_ko_YMR064W_AEP1	51_48_hpr49_ko_YER110C_KAP123
101_94_hpr48_ko_YMR064W_AEP1	54_49_hpr51_ko_YMR097C_MTG1
101_94_hpr48_ko_YMR064W_AEP1	55_50_hpr11_ko_YDR114C_YDR114c
101_94_hpr48_ko_YMR064W_AEP1	55_50_hpr39_ko_YCR037C_PHO87
101_94_hpr48_ko_YMR064W_AEP1	55_50_hpr50_ko_YFL016C_MDJ1
101_94_hpr48_ko_YMR064W_AEP1	55_50_hpr51_ko_YMR098C_ATP25
101_94_hpr48_ko_YMR064W_AEP1	56_51_hpr50_ko_YER014W_HEM14
101_94_hpr48_ko_YMR064W_AEP1	56_51_hpr55_ko_YHL004W_MRP4
101_94_hpr48_ko_YMR064W_AEP1	56_51_hpr57_ko_YPR100W_1746
101_94_hpr48_ko_YMR064W_AEP1	57_52_hpr19_ko_YGR101W_PCP1
101_94_hpr48_ko_YMR064W_AEP1	58_53_hpr19_ko_YGR102C_YGR102c
101_94_hpr48_ko_YMR064W_AEP1	59_54_hpr7_ko_YOR350C_MNE1
101_94_hpr48_ko_YMR064W_AEP1	5_4_hpr45_ko_YCR028C-A_RIM1
101_94_hpr48_ko_YMR064W_AEP1	61_56_hpr51_ko_YDL202W_MRPL11
101_94_hpr48_ko_YMR064W_AEP1	61_56_hpr55_ko_YNL133C_FYV6
101_94_hpr48_ko_YMR064W_AEP1	62_57_hpr23_ko_YNL213C_RRG9
101_94_hpr48_ko_YMR064W_AEP1	63_58_hpr25_ko_YPR116W_RRG8
101_94_hpr48_ko_YMR064W_AEP1	64_59_hpr18_ko_YKL134C_Oct1
101_94_hpr48_ko_YMR064W_AEP1	64_59_hpr48_ko_YDR507C_GIN4
101_94_hpr48_ko_YMR064W_AEP1	64_59_hpr52_ko_YNL284C_MRPL10
101_94_hpr48_ko_YMR064W_AEP1	65_60_hpr19_ko_YGR112W_SHY1
101_94_hpr48_ko_YMR064W_AEP1	65_60_hpr32_ko_YMR071C_TVP18
101_94_hpr48_ko_YMR064W_AEP1	66_61_hpr32_ko_YMR072W_ABF2
101_94_hpr48_ko_YMR064W_AEP1	66_61_hpr39_ko_YCR071C_IMG2
101_94_hpr48_ko_YMR064W_AEP1	67_62_hpr33_ko_YHR168W_MTG2
101_94_hpr48_ko_YMR064W_AEP1	67_62_hpr58_ko_YJL102W_MEF2
101_94_hpr48_ko_YMR064W_AEP1	6_5_hpr10_ko_YPL097W_MSY1
101_94_hpr48_ko_YMR064W_AEP1	6_5_hpr29_ko_YNL170W_YNL170w
101_94_hpr48_ko_YMR064W_AEP1	6_5_hpr33_ko_YOL100W_PKH2
101_94_hpr48_ko_YMR064W_AEP1	6_5_hpr51_ko_YLR369W_SSQ1
101_94_hpr48_ko_YMR064W_AEP1	71_65_hpr51_ko_YJL027C_YJL027c
101_94_hpr48_ko_YMR064W_AEP1	73_67_hpr55_ko_YNL073W_MSK1
101_94_hpr48_ko_YMR064W_AEP1	76_70_hpr22_ko_YLR260W_LCB5
101_94_hpr48_ko_YMR064W_AEP1	76_70_hpr57_ko_YJR113C_2635
101_94_hpr48_ko_YMR064W_AEP1	78_72_hpr26_ko_YGR220C_MRPL9
101_94_hpr48_ko_YMR064W_AEP1	78_72_hpr42_ko_YNL117W_MLS1
101_94_hpr48_ko_YMR064W_AEP1	79_73_hpr11_ko_YDR347W_MRP1
101_94_hpr48_ko_YMR064W_AEP1	79_73_hpr58_ko_YKL194C_MST1
101_94_hpr48_ko_YMR064W_AEP1	7_6_hpr47_ko_YBR132C_AGP2
101_94_hpr48_ko_YMR064W_AEP1	7_6_hpr57_ko_YPL029W_3050
101_94_hpr48_ko_YMR064W_AEP1	80_74_hpr25_ko_YPR134W_MSS18
101_94_hpr48_ko_YMR064W_AEP1	80_74_hpr52_ko_YHR175W-A_YHR175w-a
101_94_hpr48_ko_YMR064W_AEP1	80_74_hpr56_ko_YOR201C_1703
101_94_hpr48_ko_YMR064W_AEP1	81_75_hpr51_ko_YDL167C_NRP1
101_94_hpr48_ko_YMR064W_AEP1	81_75_hpr56_ko_YOR205C_1049
101_94_hpr48_ko_YMR064W_AEP1	81_75_hpr57_ko_YJR144W_1622
101_94_hpr48_ko_YMR064W_AEP1	82_76_hpr11_ko_YDR350C_ATP22
101_94_hpr48_ko_YMR064W_AEP1	82_76_hpr49_ko_YER145C_FTR1
101_94_hpr48_ko_YMR064W_AEP1	82_76_hpr56_ko_YOR211C_1621
101_94_hpr48_ko_YMR064W_AEP1	83_77_hpr32_ko_YMR089C_YTA12
101_94_hpr48_ko_YMR064W_AEP1	85_79_hpr32_ko_YJL096W_MRPL49
101_94_hpr48_ko_YMR064W_AEP1	85_79_hpr57_ko_YDR042C_3670
101_94_hpr48_ko_YMR064W_AEP1	88_81_hpr49_ko_YER153C_PET122
101_94_hpr48_ko_YMR064W_AEP1	88_82_hpr41_ko_YBL103C_RTG3
101_94_hpr48_ko_YMR064W_AEP1	89_82_hpr49_ko_YER154W_OXA1
101_94_hpr48_ko_YMR064W_AEP1	89_82_hpr51_ko_YBL093C_ROX3
101_94_hpr48_ko_YMR064W_AEP1	89_82_hpr52_ko_YJL062W-A_RRG10
101_94_hpr48_ko_YMR064W_AEP1	89_82_hpr57_ko_YJL023C_2085
101_94_hpr48_ko_YMR064W_AEP1	8_7_hpr5_ko_YMR257C_PET111
101_94_hpr48_ko_YMR064W_AEP1	90_83_hpr10_ko_YBR268W_MRPL37
101_94_hpr48_ko_YMR064W_AEP1	90_83_hpr48_ko_YGL107C_RMD9
101_94_hpr48_ko_YMR064W_AEP1	91_84_hpr19_ko_YOR125C_CAT5
101_94_hpr48_ko_YMR064W_AEP1	92_85_hpr23_ko_YDR231C_COX20
101_94_hpr48_ko_YMR064W_AEP1	92_85_hpr33_ko_YMR158W_MRPS8
101_94_hpr48_ko_YMR064W_AEP1	92_85_hpr51_ko_YBL002W_HTB2
101_94_hpr48_ko_YMR064W_AEP1	93_86_hpr48_ko_YBR122C_MRPL36
101_94_hpr48_ko_YMR064W_AEP1	94_87_hpr18_ko_YKL169C_YKL169c
101_94_hpr48_ko_YMR064W_AEP1	94_87_hpr3_ko_YMR024W_MRPL3
101_94_hpr48_ko_YMR064W_AEP1	94_87_hpr57_ko_YDL107W_1797
101_94_hpr48_ko_YMR064W_AEP1	95_88_hpr18_ko_YKL170W_MRPL38
101_94_hpr48_ko_YMR064W_AEP1	95_88_hpr55_ko_YLR439W_MRPL4
101_94_hpr48_ko_YMR064W_AEP1	95_88_hpr57_ko_YDL113C_247
101_94_hpr48_ko_YMR064W_AEP1	95_88_hpr58_ko_YDR523C_SPS1
101_94_hpr48_ko_YMR064W_AEP1	97_90_hpr51_ko_YDL040C_NAT1
101_94_hpr48_ko_YMR064W_AEP1	97_90_hpr56_ko_YDR194C_1795
101_94_hpr48_ko_YMR064W_AEP1	98_91_hpr35_ko_YJL063C_MRPL8
101_94_hpr48_ko_YMR064W_AEP1	98_91_hpr43_ko_YNL107W_YAF9
101_94_hpr48_ko_YMR064W_AEP1	99_92_hpr16_ko_YLR139C_SLS1
101_94_hpr48_ko_YMR064W_AEP1	99_92_hpr46_ko_YDL067C_COX9
101_94_hpr48_ko_YMR064W_AEP1	99_92_hpr47_ko_YDR300C_PRO1
101_94_hpr48_ko_YMR064W_AEP1	99_92_hpr51_ko_YER122C_GLO3
101_94_hpr48_ko_YMR064W_AEP1	99_92_hpr57_ko_YDL146W_1471
101_94_hpr48_ko_YMR064W_AEP1	9_8_hpr45_ko_YCR046C_IMG1
101_94_hpr48_ko_YMR064W_AEP1	9_8_hpr51_ko_YKL155C_RSM22
101_94_hpr48_ko_YMR064W_AEP1	100_93_hpr49_ko_YER169W_RPH1
101_94_hpr48_ko_YMR064W_AEP1	100_93_hpr55_ko_YDR507C_GIN4
101_94_hpr48_ko_YMR064W_AEP1	101_94_hpr11_ko_YDR377W_ATP17
101_94_hpr48_ko_YMR064W_AEP1	101_94_hpr28_ko_YNL184C_YNL184c
101_94_hpr48_ko_YMR064W_AEP1	10_9_hpr11_ko_YDR078C_SHU2
101_94_hpr48_ko_YMR064W_AEP1	10_9_hpr34_ko_YNL252C_MRPL17
101_94_hpr48_ko_YMR064W_AEP1	10_9_hpr36_ko_YJL046W_AIM22
101_94_hpr55_ko_YDR512C_EMI1	21_19_hpr57_ko_YBL080C_2081
101_94_hpr55_ko_YDR512C_EMI1	61_56_hpr51_ko_YDL202W_MRPL11
101_94_hpr55_ko_YDR512C_EMI1	62_57_hpr23_ko_YNL213C_RRG9
101_94_hpr55_ko_YDR512C_EMI1	89_82_hpr49_ko_YER154W_OXA1
101_94_hpr55_ko_YDR512C_EMI1	89_82_hpr57_ko_YJL023C_2085
101_94_hpr56_ko_YFL036W_2552	11_10_hpr10_ko_YPL178W_CBC2
101_94_hpr56_ko_YFL036W_2552	11_10_hpr11_ko_YDR079W_PET100
101_94_hpr56_ko_YFL036W_2552	13_12_hpr46_ko_YPL078C_ATP4
101_94_hpr56_ko_YFL036W_2552	15_14_hpr29_ko_YMR084W_YMR084w
101_94_hpr56_ko_YFL036W_2552	16_15_hpr51_ko_YGL240W_DOC1
101_94_hpr56_ko_YFL036W_2552	19_17_hpr24_ko_YGL220W_FRA2
101_94_hpr56_ko_YFL036W_2552	21_19_hpr1_ko_YAL044C_GCV3
101_94_hpr56_ko_YFL036W_2552	21_19_hpr51_ko_YPL031C_PHO85
101_94_hpr56_ko_YFL036W_2552	23_21_hpr51_ko_YGR219W_YGR219w
101_94_hpr56_ko_YFL036W_2552	26_24_hpr39_ko_YBR282W_MRPL27
101_94_hpr56_ko_YFL036W_2552	26_24_hpr51_ko_YER070W_RNR1
101_94_hpr56_ko_YFL036W_2552	28_26_hpr40_ko_YDL101C_DUN1
101_94_hpr56_ko_YFL036W_2552	28_26_hpr56_ko_YGR180C_2466
101_94_hpr56_ko_YFL036W_2552	29_27_hpr28_ko_YGL064C_MRH4
101_94_hpr56_ko_YFL036W_2552	30_28_hpr32_ko_YPR047W_MSF1
101_94_hpr56_ko_YFL036W_2552	34_32_hpr48_ko_YDR470C_UGO1
101_94_hpr56_ko_YFL036W_2552	34_32_hpr51_ko_YNL225C_CNM67
101_94_hpr56_ko_YFL036W_2552	42_39_hpr11_ko_YDR115W_YDR115w
101_94_hpr56_ko_YFL036W_2552	43_40_hpr25_ko_YPL013C_MRPS16
101_94_hpr56_ko_YFL036W_2552	47_44_hpr25_ko_YPL005W_AEP3
101_94_hpr56_ko_YFL036W_2552	47_44_hpr49_ko_YER103W_SSA4
101_94_hpr56_ko_YFL036W_2552	48_45_hpr1_ko_YAL010C_MDM10
101_94_hpr56_ko_YFL036W_2552	49_46_hpr55_ko_YGR037C_ACB1
101_94_hpr56_ko_YFL036W_2552	55_50_hpr50_ko_YFL016C_MDJ1
101_94_hpr56_ko_YFL036W_2552	56_51_hpr50_ko_YER014W_HEM14
101_94_hpr56_ko_YFL036W_2552	56_51_hpr55_ko_YHL004W_MRP4
101_94_hpr56_ko_YFL036W_2552	57_52_hpr19_ko_YGR101W_PCP1
101_94_hpr56_ko_YFL036W_2552	58_53_hpr19_ko_YGR102C_YGR102c
101_94_hpr56_ko_YFL036W_2552	5_4_hpr45_ko_YCR028C-A_RIM1
101_94_hpr56_ko_YFL036W_2552	61_56_hpr55_ko_YNL133C_FYV6
101_94_hpr56_ko_YFL036W_2552	62_57_hpr23_ko_YNL213C_RRG9
101_94_hpr56_ko_YFL036W_2552	63_58_hpr25_ko_YPR116W_RRG8
101_94_hpr56_ko_YFL036W_2552	64_59_hpr18_ko_YKL134C_Oct1
101_94_hpr56_ko_YFL036W_2552	64_59_hpr48_ko_YDR507C_GIN4
101_94_hpr56_ko_YFL036W_2552	64_59_hpr52_ko_YNL284C_MRPL10
101_94_hpr56_ko_YFL036W_2552	66_61_hpr39_ko_YCR071C_IMG2
101_94_hpr56_ko_YFL036W_2552	6_5_hpr51_ko_YLR369W_SSQ1
101_94_hpr56_ko_YFL036W_2552	76_70_hpr57_ko_YJR113C_2635
101_94_hpr56_ko_YFL036W_2552	7_6_hpr47_ko_YBR132C_AGP2
101_94_hpr56_ko_YFL036W_2552	80_74_hpr52_ko_YHR175W-A_YHR175w-a
101_94_hpr56_ko_YFL036W_2552	80_74_hpr56_ko_YOR201C_1703
101_94_hpr56_ko_YFL036W_2552	81_75_hpr57_ko_YJR144W_1622
101_94_hpr56_ko_YFL036W_2552	82_76_hpr11_ko_YDR350C_ATP22
101_94_hpr56_ko_YFL036W_2552	83_77_hpr32_ko_YMR089C_YTA12
101_94_hpr56_ko_YFL036W_2552	88_82_hpr41_ko_YBL103C_RTG3
101_94_hpr56_ko_YFL036W_2552	89_82_hpr49_ko_YER154W_OXA1
101_94_hpr56_ko_YFL036W_2552	89_82_hpr51_ko_YBL093C_ROX3
101_94_hpr56_ko_YFL036W_2552	90_83_hpr48_ko_YGL107C_RMD9
101_94_hpr56_ko_YFL036W_2552	92_85_hpr33_ko_YMR158W_MRPS8
101_94_hpr56_ko_YFL036W_2552	92_85_hpr51_ko_YBL002W_HTB2
101_94_hpr56_ko_YFL036W_2552	93_86_hpr48_ko_YBR122C_MRPL36
101_94_hpr56_ko_YFL036W_2552	94_87_hpr18_ko_YKL169C_YKL169c
101_94_hpr56_ko_YFL036W_2552	95_88_hpr18_ko_YKL170W_MRPL38
101_94_hpr56_ko_YFL036W_2552	95_88_hpr55_ko_YLR439W_MRPL4
101_94_hpr56_ko_YFL036W_2552	97_90_hpr56_ko_YDR194C_1795
101_94_hpr56_ko_YFL036W_2552	98_91_hpr35_ko_YJL063C_MRPL8
101_94_hpr56_ko_YFL036W_2552	99_92_hpr16_ko_YLR139C_SLS1
101_94_hpr56_ko_YFL036W_2552	99_92_hpr47_ko_YDR300C_PRO1
101_94_hpr56_ko_YFL036W_2552	99_92_hpr51_ko_YER122C_GLO3
101_94_hpr56_ko_YFL036W_2552	9_8_hpr45_ko_YCR046C_IMG1
101_94_hpr56_ko_YFL036W_2552	100_93_hpr49_ko_YER169W_RPH1
101_94_hpr56_ko_YFL036W_2552	100_93_hpr55_ko_YDR507C_GIN4
101_94_hpr56_ko_YFL036W_2552	101_94_hpr48_ko_YMR064W_AEP1
101_94_hpr56_ko_YFL036W_2552	10_9_hpr11_ko_YDR078C_SHU2
102_95_hpr10_ko_YDR066C_RTR2	66_61_hpr40_ko_YNL074C_MLF3
102_95_hpr10_ko_YDR066C_RTR2	95_88_hpr10_ko_YDR055W_PST1
102_95_hpr10_ko_YDR066C_RTR2	99_92_hpr37_ko_YJR095W_SFC1
102_95_hpr11_ko_YDR378C_LSM6	3_2_hpr24_ko_YGL200C_EMP24
102_95_hpr11_ko_YDR378C_LSM6	56_51_hpr52_ko_YNL147W_LSM7
102_95_hpr11_ko_YDR378C_LSM6	57_52_hpr35_ko_YJL124C_LSM1
102_95_hpr11_ko_YDR378C_LSM6	57_52_hpr57_ko_YJL127C_2946
102_95_hpr11_ko_YDR378C_LSM6	71_65_hpr39_ko_YCR079W_PTC6
102_95_hpr15_ko_YHR184W_SSP1	92_85_hpr15_ko_YHR161C_YAP1801
102_95_hpr1_ko_YLL038C_ENT4	20_18_hpr25_ko_YPL046C_ELC1
102_95_hpr1_ko_YLL038C_ENT4	47_44_hpr44_ko_YDR441C_APT2
102_95_hpr1_ko_YLL038C_ENT4	5_4_hpr3_ko_YLR121C_YPS3
102_95_hpr1_ko_YLL038C_ENT4	74_68_hpr3_ko_YMR003W_AIM34
102_95_hpr1_ko_YLL038C_ENT4	79_73_hpr7_ko_YOR378W_YOR378w
102_95_hpr1_ko_YLL038C_ENT4	9_8_hpr15_ko_YHR044C_DOG1
102_95_hpr20_ko_YOR285W_RDL1	20_18_hpr25_ko_YPL046C_ELC1
102_95_hpr20_ko_YOR285W_RDL1	25_23_hpr6_ko_YOR005C_DNL4
102_95_hpr20_ko_YOR285W_RDL1	38_35_hpr4_ko_YMR173W-A_YMR173w-a
102_95_hpr20_ko_YOR285W_RDL1	40_37_hpr3_ko_YML037C_YML037c
102_95_hpr20_ko_YOR285W_RDL1	74_68_hpr3_ko_YMR003W_AIM34
102_95_hpr20_ko_YOR285W_RDL1	79_73_hpr7_ko_YOR378W_YOR378w
102_95_hpr25_ko_YPR160W_GPH1	2_1_hpr3_ko_YLR119W_SRN2
102_95_hpr25_ko_YPR160W_GPH1	3_2_hpr25_ko_YPL065W_VPS28
102_95_hpr25_ko_YPR160W_GPH1	40_37_hpr2_ko_YLR025W_SNF7
102_95_hpr25_ko_YPR160W_GPH1	43_40_hpr41_ko_YNR005C_YNR005c
102_95_hpr25_ko_YPR160W_GPH1	44_41_hpr48_ko_YDR484W_VPS52
102_95_hpr25_ko_YPR160W_GPH1	49_46_hpr25_ko_YPL002C_SNF8
102_95_hpr25_ko_YPR160W_GPH1	55_50_hpr48_ko_YDR495C_VPS3
102_95_hpr25_ko_YPR160W_GPH1	56_51_hpr1_ko_YAL002W_VPS8
102_95_hpr25_ko_YPR160W_GPH1	67_62_hpr36_ko_YJR102C_VPS25
102_95_hpr25_ko_YPR160W_GPH1	8_7_hpr26_ko_YPR173C_VPS4
102_95_hpr28_ko_YNL183C_NPR1	82_76_hpr13_ko_YGR129W_SYF2
102_95_hpr37_ko_YJR098C_YJR098c	103_96_hpr46_ko_YBR121C_GRS1
102_95_hpr37_ko_YJR098C_YJR098c	68_63_hpr27_ko_YBL081W_YBL081w
102_95_hpr37_ko_YJR098C_YJR098c	78_72_hpr38_ko_YDL238C_GUD1
102_95_hpr37_ko_YJR098C_YJR098c	9_8_hpr37_ko_YLR429W_CRN1
102_95_hpr38_ko_YDR024W_FYV1	19_17_hpr52_ko_YBR196C-A_YBR196c-a
102_95_hpr38_ko_YDR024W_FYV1	3_2_hpr10_ko_YPL100W_ATG21
102_95_hpr38_ko_YDR024W_FYV1	57_52_hpr28_ko_YNL238W_KEX2
102_95_hpr38_ko_YDR024W_FYV1	82_76_hpr35_ko_YMR158C-B_YMR158C-B
102_95_hpr38_ko_YDR024W_FYV1	83_77_hpr24_ko_YPL090C_RPS6a
102_95_hpr3_ko_YMR032W_HOF1	64_59_hpr16_ko_YCR002C_CDC10
102_95_hpr40_ko_YOR325W_YOR325w	25_23_hpr36_ko_YGR201C_YGR201c
102_95_hpr40_ko_YOR325W_YOR325w	25_23_hpr6_ko_YOR005C_DNL4
102_95_hpr40_ko_YOR325W_YOR325w	29_27_hpr37_ko_YLR453C_RIF2
102_95_hpr40_ko_YOR325W_YOR325w	2_1_hpr5_ko_YMR252C_YMR252c
102_95_hpr40_ko_YOR325W_YOR325w	38_35_hpr4_ko_YMR173W-A_YMR173w-a
102_95_hpr40_ko_YOR325W_YOR325w	3_2_hpr10_ko_YPL100W_ATG21
102_95_hpr40_ko_YOR325W_YOR325w	40_37_hpr10_ko_YPL111W_CAR1
102_95_hpr40_ko_YOR325W_YOR325w	4_3_hpr40_ko_YJR031C_GEA1
102_95_hpr40_ko_YOR325W_YOR325w	50_47_hpr10_ko_YBR220C_YBR220c
102_95_hpr40_ko_YOR325W_YOR325w	54_49_hpr4_ko_YMR189W_GCV2
102_95_hpr40_ko_YOR325W_YOR325w	57_52_hpr28_ko_YNL238W_KEX2
102_95_hpr40_ko_YOR325W_YOR325w	59_54_hpr13_ko_YGR177C_ATF2
102_95_hpr40_ko_YOR325W_YOR325w	69_64_hpr10_ko_YBR241C_YBR241c
102_95_hpr40_ko_YOR325W_YOR325w	72_66_hpr16_ko_YCR009C_RVS161
102_95_hpr40_ko_YOR325W_YOR325w	74_68_hpr3_ko_YMR003W_AIM34
102_95_hpr40_ko_YOR325W_YOR325w	78_72_hpr40_ko_YDL171C_GLT1
102_95_hpr40_ko_YOR325W_YOR325w	79_73_hpr7_ko_YOR378W_YOR378w
102_95_hpr40_ko_YOR325W_YOR325w	80_74_hpr57_ko_YKL044W_4162
102_95_hpr40_ko_YOR325W_YOR325w	82_76_hpr35_ko_YMR158C-B_YMR158C-B
102_95_hpr40_ko_YOR325W_YOR325w	85_79_hpr8_ko_YPL248C_GAL4
102_95_hpr40_ko_YOR325W_YOR325w	10_9_hpr38_ko_YDL179W_PCL9
102_95_hpr52_ko_YBR221W-A_YBR221w-a	13_12_hpr42_ko_YBR026C_ETR1
102_95_hpr52_ko_YBR221W-A_YBR221w-a	16_15_hpr15_ko_YKL040C_NFU1
102_95_hpr52_ko_YBR221W-A_YBR221w-a	19_17_hpr1_ko_YAL046C_AIM1
102_95_hpr52_ko_YBR221W-A_YBR221w-a	19_17_hpr21_ko_YJL200C_ACO2
102_95_hpr52_ko_YBR221W-A_YBR221w-a	21_19_hpr1_ko_YAL044C_GCV3
102_95_hpr52_ko_YBR221W-A_YBR221w-a	25_23_hpr57_ko_YGL062W_2315
102_95_hpr52_ko_YBR221W-A_YBR221w-a	27_25_hpr35_ko_YPR066W_UBA3
102_95_hpr52_ko_YBR221W-A_YBR221w-a	32_30_hpr14_ko_YGR193C_PDX1
102_95_hpr52_ko_YBR221W-A_YBR221w-a	33_31_hpr57_ko_YKR024C_660
102_95_hpr52_ko_YBR221W-A_YBR221w-a	42_39_hpr12_ko_YDR392W_SPT3
102_95_hpr52_ko_YBR221W-A_YBR221w-a	44_41_hpr51_ko_YFL018C_LPD1
102_95_hpr52_ko_YBR221W-A_YBR221w-a	44_41_hpr57_ko_YMR083W_36
102_95_hpr52_ko_YBR221W-A_YBR221w-a	50_47_hpr18_ko_YKL120W_OAC1
102_95_hpr52_ko_YBR221W-A_YBR221w-a	50_47_hpr33_ko_YER095W_RAD51
102_95_hpr52_ko_YBR221W-A_YBR221w-a	51_48_hpr10_ko_YBR221C_PDB1
102_95_hpr52_ko_YBR221W-A_YBR221w-a	51_48_hpr13_ko_YER061C_CEM1
102_95_hpr52_ko_YBR221W-A_YBR221w-a	56_51_hpr44_ko_YJL200C_ACO2
102_95_hpr52_ko_YBR221W-A_YBR221w-a	58_53_hpr32_ko_YMR062C_ARG7
102_95_hpr52_ko_YBR221W-A_YBR221w-a	62_57_hpr22_ko_YLR239C_LIP2
102_95_hpr52_ko_YBR221W-A_YBR221w-a	66_61_hpr55_ko_YHR141C_RPL42b
102_95_hpr52_ko_YBR221W-A_YBR221w-a	71_65_hpr4_ko_YMR207C_HFA1
102_95_hpr52_ko_YBR221W-A_YBR221w-a	74_68_hpr43_ko_YNL071W_LAT1
102_95_hpr52_ko_YBR221W-A_YBR221w-a	75_69_hpr40_ko_YDL168W_SFA1
102_95_hpr52_ko_YBR221W-A_YBR221w-a	76_70_hpr30_ko_YHR162W_YHR162w
102_95_hpr52_ko_YBR221W-A_YBR221w-a	81_75_hpr55_ko_YJL189W_RPL39
102_95_hpr52_ko_YBR221W-A_YBR221w-a	88_82_hpr41_ko_YBL103C_RTG3
102_95_hpr52_ko_YBR221W-A_YBR221w-a	89_82_hpr48_ko_YGL105W_ARC1
102_95_hpr52_ko_YBR221W-A_YBR221w-a	90_83_hpr40_ko_YDL182W_LYS20
102_95_hpr52_ko_YBR221W-A_YBR221w-a	93_86_hpr14_ko_YLR451W_LEU3
102_95_hpr52_ko_YBR221W-A_YBR221w-a	95_88_hpr43_ko_YNL104C_LEU4
102_95_hpr52_ko_YBR221W-A_YBR221w-a	99_92_hpr12_ko_YEL062W_NPR2
102_95_hpr52_ko_YBR221W-A_YBR221w-a	10_9_hpr36_ko_YJL046W_AIM22
102_95_hpr55_ko_YNL162W_RPL42a	25_23_hpr44_ko_YGR092W_DBF2
102_95_hpr55_ko_YNL162W_RPL42a	26_24_hpr38_ko_YJR145C_RPS4a
102_95_hpr55_ko_YNL162W_RPL42a	83_77_hpr48_ko_YDR532C_YDR532c
102_95_hpr56_ko_YDL104C_2328	58_53_hpr19_ko_YGR102C_YGR102c
102_95_hpr56_ko_YDL104C_2328	62_57_hpr23_ko_YNL213C_RRG9
102_95_hpr56_ko_YDL104C_2328	89_82_hpr49_ko_YER154W_OXA1
102_95_hpr57_ko_YOR333C_4648	103_96_hpr57_ko_YNL005C_1716
102_95_hpr57_ko_YOR333C_4648	11_10_hpr47_ko_YBR138C_YBR138c
102_95_hpr57_ko_YOR333C_4648	13_12_hpr57_ko_YBL039C_3312
102_95_hpr57_ko_YOR333C_4648	84_78_hpr56_ko_YEL005C_3327
102_95_hpr57_ko_YOR333C_4648	101_94_hpr23_ko_YGL196W_DSD1
103_96_hpr10_ko_YBR264C_YPT10	66_61_hpr40_ko_YNL074C_MLF3
103_96_hpr10_ko_YBR264C_YPT10	83_77_hpr23_ko_YDR221W_GTB1
103_96_hpr10_ko_YBR264C_YPT10	97_90_hpr37_ko_YJR094C_IME1
103_96_hpr10_ko_YBR264C_YPT10	99_92_hpr10_ko_YDR061W_YDR061w
103_96_hpr18_ko_YKL183W_LOT5	23_21_hpr36_ko_YER066W_RRT13
103_96_hpr18_ko_YKL183W_LOT5	25_23_hpr36_ko_YGR201C_YGR201c
103_96_hpr18_ko_YKL183W_LOT5	90_83_hpr18_ko_YKL166C_TPK3
103_96_hpr18_ko_YKL183W_LOT5	92_85_hpr2_ko_YLR099C_ICT1
103_96_hpr24_ko_YPL067C_YPL067c	25_23_hpr6_ko_YOR005C_DNL4
103_96_hpr24_ko_YPL067C_YPL067c	74_68_hpr3_ko_YMR003W_AIM34
103_96_hpr24_ko_YPL067C_YPL067c	79_73_hpr7_ko_YOR378W_YOR378w
103_96_hpr30_ko_YIL073C_SPO22	103_96_hpr42_ko_YIL110W_MNI1
103_96_hpr30_ko_YIL073C_SPO22	14_13_hpr31_ko_YIL006W_YIA6
103_96_hpr30_ko_YIL073C_SPO22	15_14_hpr31_ko_YIL007C_NAS2
103_96_hpr30_ko_YIL073C_SPO22	16_15_hpr18_ko_YKL077W_YKL077w
103_96_hpr30_ko_YIL073C_SPO22	17_16_hpr19_ko_YGR043C_NQM1
103_96_hpr30_ko_YIL073C_SPO22	17_16_hpr20_ko_YOR165W_SEY1
103_96_hpr30_ko_YIL073C_SPO22	19_17_hpr40_ko_YJR058C_APS2
103_96_hpr30_ko_YIL073C_SPO22	19_17_hpr43_ko_YIL135C_VHS2
103_96_hpr30_ko_YIL073C_SPO22	20_18_hpr19_ko_YGR045C_YGR045c
103_96_hpr30_ko_YIL073C_SPO22	20_18_hpr43_ko_YIL137C_TMA108
103_96_hpr30_ko_YIL073C_SPO22	21_19_hpr31_ko_YIL038C_NOT3
103_96_hpr30_ko_YIL073C_SPO22	23_21_hpr37_ko_YLR446W_YLR446w
103_96_hpr30_ko_YIL073C_SPO22	25_23_hpr50_ko_YJR039W_YJR039w
103_96_hpr30_ko_YIL073C_SPO22	26_24_hpr20_ko_YOR175C_ALE1
103_96_hpr30_ko_YIL073C_SPO22	27_25_hpr3_ko_YML058W_SML1
103_96_hpr30_ko_YIL073C_SPO22	30_28_hpr43_ko_YBR139W_YBR139w
103_96_hpr30_ko_YIL073C_SPO22	37_34_hpr31_ko_YIL092W_YIL092w
103_96_hpr30_ko_YIL073C_SPO22	37_34_hpr37_ko_YML021C_UNG1
103_96_hpr30_ko_YIL073C_SPO22	38_35_hpr50_ko_YIL085C_KTR7
103_96_hpr30_ko_YIL073C_SPO22	3_2_hpr31_ko_YIL077C_YIL077c
103_96_hpr30_ko_YIL073C_SPO22	43_40_hpr15_ko_YHR103W_SBE22
103_96_hpr30_ko_YIL073C_SPO22	43_40_hpr19_ko_YGR077C_PEX8
103_96_hpr30_ko_YIL073C_SPO22	45_42_hpr19_ko_YGR079W_YGR079w
103_96_hpr30_ko_YIL073C_SPO22	46_43_hpr15_ko_YHR106W_TRR2
103_96_hpr30_ko_YIL073C_SPO22	46_43_hpr20_ko_YPR145W_ASN1
103_96_hpr30_ko_YIL073C_SPO22	48_45_hpr15_ko_YHR109W_CTM1
103_96_hpr30_ko_YIL073C_SPO22	48_45_hpr40_ko_YDL127W_PCL2
103_96_hpr30_ko_YIL073C_SPO22	4_3_hpr16_ko_YHR199C_AIM46
103_96_hpr30_ko_YIL073C_SPO22	4_3_hpr35_ko_YPR036W_VMA13
103_96_hpr30_ko_YIL073C_SPO22	54_49_hpr16_ko_YCL055W_KAR4
103_96_hpr30_ko_YIL073C_SPO22	55_50_hpr37_ko_YNR059W_MNT4
103_96_hpr30_ko_YIL073C_SPO22	56_51_hpr10_ko_YBR224W_YBR224w
103_96_hpr30_ko_YIL073C_SPO22	62_57_hpr14_ko_YHL037C_YHL037c
103_96_hpr30_ko_YIL073C_SPO22	63_58_hpr27_ko_YIL042C_PKP1
103_96_hpr30_ko_YIL073C_SPO22	65_60_hpr6_ko_YOR043W_WHI2
103_96_hpr30_ko_YIL073C_SPO22	66_61_hpr1_ko_YAR029W_YAR029w
103_96_hpr30_ko_YIL073C_SPO22	67_62_hpr30_ko_YIL005W_EPS1
103_96_hpr30_ko_YIL073C_SPO22	72_66_hpr32_ko_YMR078C_CTF18
103_96_hpr30_ko_YIL073C_SPO22	72_66_hpr40_ko_YDL159W_STE7
103_96_hpr30_ko_YIL073C_SPO22	75_69_hpr10_ko_YBR184W_YBR184w
103_96_hpr30_ko_YIL073C_SPO22	75_69_hpr13_ko_YHL009C_YAP3
103_96_hpr30_ko_YIL073C_SPO22	75_69_hpr30_ko_YIL017C_VID28
103_96_hpr30_ko_YIL073C_SPO22	76_70_hpr44_ko_YKR036C_CAF4
103_96_hpr30_ko_YIL073C_SPO22	79_73_hpr5_ko_YNL305C_YNL305c
103_96_hpr30_ko_YIL073C_SPO22	81_75_hpr30_ko_YIL028W_YIL028w
103_96_hpr30_ko_YIL073C_SPO22	82_76_hpr30_ko_YIL029C_YIL029c
103_96_hpr30_ko_YIL073C_SPO22	83_77_hpr5_ko_YNL301C_RPL18b
103_96_hpr30_ko_YIL073C_SPO22	84_78_hpr47_ko_YNL014W_HEF3
103_96_hpr30_ko_YIL073C_SPO22	88_81_hpr32_ko_YNR070W_PDR18
103_96_hpr30_ko_YIL073C_SPO22	8_7_hpr42_ko_YBR021W_FUR4
103_96_hpr30_ko_YIL073C_SPO22	91_84_hpr15_ko_YHR160C_PEX18
103_96_hpr30_ko_YIL073C_SPO22	91_84_hpr20_ko_YOR253W_NAT5
103_96_hpr30_ko_YIL073C_SPO22	91_84_hpr30_ko_YIL041W_GVP36
103_96_hpr30_ko_YIL073C_SPO22	93_86_hpr3_ko_YMR164C_MSS11
103_96_hpr30_ko_YIL073C_SPO22	95_88_hpr49_ko_YER162C_RAD4
103_96_hpr30_ko_YIL073C_SPO22	97_90_hpr30_ko_YIL050W_PCL7
103_96_hpr30_ko_YIL073C_SPO22	98_91_hpr30_ko_YIL053W_RHR2
103_96_hpr30_ko_YIL073C_SPO22	9_8_hpr10_ko_YPL092W_SSU1
103_96_hpr30_ko_YIL073C_SPO22	100_93_hpr20_ko_YOR283W_YOR283w
103_96_hpr30_ko_YIL073C_SPO22	100_93_hpr30_ko_YIL064W_SEE1
103_96_hpr30_ko_YIL073C_SPO22	101_94_hpr30_ko_YIL065C_FIS1
103_96_hpr37_ko_YJR099W_YUH1	40_37_hpr55_ko_YGL101W_YGL101w
103_96_hpr37_ko_YJR099W_YUH1	69_64_hpr47_ko_YDL045W-A_MRP10
103_96_hpr38_ko_YBR005W_RCR1	68_63_hpr27_ko_YBL081W_YBL081w
103_96_hpr38_ko_YBR005W_RCR1	78_72_hpr38_ko_YDL238C_GUD1
103_96_hpr38_ko_YBR005W_RCR1	91_84_hpr46_ko_YBR105C_VID24
103_96_hpr38_ko_YBR005W_RCR1	95_88_hpr47_ko_YDL077C_VAM6
103_96_hpr3_ko_YMR034C_YMR034c	13_12_hpr15_ko_YHR049W_FSH1
103_96_hpr3_ko_YMR034C_YMR034c	14_13_hpr9_ko_YPL206C_PGC1
103_96_hpr3_ko_YMR034C_YMR034c	15_14_hpr37_ko_YLR436C_ECM30
103_96_hpr3_ko_YMR034C_YMR034c	16_15_hpr11_ko_YDR085C_AFR1
103_96_hpr3_ko_YMR034C_YMR034c	16_15_hpr3_ko_YML082W_YML082w
103_96_hpr3_ko_YMR034C_YMR034c	17_16_hpr9_ko_YPL202C_AFT2
103_96_hpr3_ko_YMR034C_YMR034c	20_18_hpr25_ko_YPL046C_ELC1
103_96_hpr3_ko_YMR034C_YMR034c	24_22_hpr10_ko_YBR186W_PCH2
103_96_hpr3_ko_YMR034C_YMR034c	25_23_hpr6_ko_YOR005C_DNL4
103_96_hpr3_ko_YMR034C_YMR034c	29_27_hpr15_ko_YHR080C_YHR080c
103_96_hpr3_ko_YMR034C_YMR034c	29_27_hpr37_ko_YLR453C_RIF2
103_96_hpr3_ko_YMR034C_YMR034c	2_1_hpr28_ko_YPL194W_DDC1
103_96_hpr3_ko_YMR034C_YMR034c	2_1_hpr5_ko_YMR252C_YMR252c
103_96_hpr3_ko_YMR034C_YMR034c	30_28_hpr10_ko_YBR199W_KTR4
103_96_hpr3_ko_YMR034C_YMR034c	38_35_hpr15_ko_YHR094C_HXT1
103_96_hpr3_ko_YMR034C_YMR034c	38_35_hpr4_ko_YMR173W-A_YMR173w-a
103_96_hpr3_ko_YMR034C_YMR034c	39_36_hpr40_ko_YDL117W_CYK3
103_96_hpr3_ko_YMR034C_YMR034c	39_36_hpr6_ko_YOR018W_ROD1
103_96_hpr3_ko_YMR034C_YMR034c	40_37_hpr10_ko_YPL111W_CAR1
103_96_hpr3_ko_YMR034C_YMR034c	40_37_hpr3_ko_YML037C_YML037c
103_96_hpr3_ko_YMR034C_YMR034c	40_37_hpr6_ko_YOR019W_YOR019w
103_96_hpr3_ko_YMR034C_YMR034c	43_40_hpr46_ko_YKR102W_FLO10
103_96_hpr3_ko_YMR034C_YMR034c	45_42_hpr15_ko_YHR105W_YPT35
103_96_hpr3_ko_YMR034C_YMR034c	47_44_hpr15_ko_YHR108W_GGA2
103_96_hpr3_ko_YMR034C_YMR034c	47_44_hpr36_ko_YLL007C_YLL007c
103_96_hpr3_ko_YMR034C_YMR034c	47_44_hpr44_ko_YDR441C_APT2
103_96_hpr3_ko_YMR034C_YMR034c	49_46_hpr6_ko_YOR029W_YOR029w
103_96_hpr3_ko_YMR034C_YMR034c	4_3_hpr40_ko_YJR031C_GEA1
103_96_hpr3_ko_YMR034C_YMR034c	4_3_hpr49_ko_YGL132W_YGL132w
103_96_hpr3_ko_YMR034C_YMR034c	50_47_hpr13_ko_YOL153C_YOL153c
103_96_hpr3_ko_YMR034C_YMR034c	50_47_hpr19_ko_YGR087C_PDC6
103_96_hpr3_ko_YMR034C_YMR034c	54_49_hpr10_ko_YBR222C_PCS60
103_96_hpr3_ko_YMR034C_YMR034c	54_49_hpr4_ko_YMR189W_GCV2
103_96_hpr3_ko_YMR034C_YMR034c	56_51_hpr9_ko_YPL163C_SVS1
103_96_hpr3_ko_YMR034C_YMR034c	58_53_hpr23_ko_YDR186C_YDR186c
103_96_hpr3_ko_YMR034C_YMR034c	59_54_hpr13_ko_YGR177C_ATF2
103_96_hpr3_ko_YMR034C_YMR034c	59_54_hpr1_ko_YAR014C_BUD14
103_96_hpr3_ko_YMR034C_YMR034c	60_55_hpr46_ko_YNL111C_CYB5
103_96_hpr3_ko_YMR034C_YMR034c	61_56_hpr7_ko_YOR352W_YOR352w
103_96_hpr3_ko_YMR034C_YMR034c	64_59_hpr4_ko_YMR199W_CLN1
103_96_hpr3_ko_YMR034C_YMR034c	65_60_hpr11_ko_YDR137W_RGP1
103_96_hpr3_ko_YMR034C_YMR034c	65_60_hpr5_ko_YNL326C_PFA3
103_96_hpr3_ko_YMR034C_YMR034c	67_62_hpr40_ko_YDL154W_MSH5
103_96_hpr3_ko_YMR034C_YMR034c	68_63_hpr17_ko_YKL010C_UFD4
103_96_hpr3_ko_YMR034C_YMR034c	68_63_hpr7_ko_YOR360C_PDE2
103_96_hpr3_ko_YMR034C_YMR034c	69_64_hpr10_ko_YBR241C_YBR241c
103_96_hpr3_ko_YMR034C_YMR034c	6_5_hpr50_ko_YER179W_DMC1
103_96_hpr3_ko_YMR034C_YMR034c	6_5_hpr53_ko_YCL026C-B_HBN1
103_96_hpr3_ko_YMR034C_YMR034c	71_65_hpr9_ko_YPL141C_FRK1
103_96_hpr3_ko_YMR034C_YMR034c	72_66_hpr16_ko_YCR009C_RVS161
103_96_hpr3_ko_YMR034C_YMR034c	73_67_hpr10_ko_YBR245C_ISW1
103_96_hpr3_ko_YMR034C_YMR034c	74_68_hpr1_ko_YAR043C_Unknown
103_96_hpr3_ko_YMR034C_YMR034c	74_68_hpr3_ko_YMR003W_AIM34
103_96_hpr3_ko_YMR034C_YMR034c	76_70_hpr48_ko_YDR520C_URC2
103_96_hpr3_ko_YMR034C_YMR034c	78_72_hpr40_ko_YDL171C_GLT1
103_96_hpr3_ko_YMR034C_YMR034c	78_72_hpr9_ko_YPL130W_SPO19
103_96_hpr3_ko_YMR034C_YMR034c	79_73_hpr7_ko_YOR378W_YOR378w
103_96_hpr3_ko_YMR034C_YMR034c	7_6_hpr15_ko_YHR039C_MSC7
103_96_hpr3_ko_YMR034C_YMR034c	80_74_hpr10_ko_YBR258C_SHG1
103_96_hpr3_ko_YMR034C_YMR034c	80_74_hpr57_ko_YKL044W_4162
103_96_hpr3_ko_YMR034C_YMR034c	82_76_hpr35_ko_YMR158C-B_YMR158C-B
103_96_hpr3_ko_YMR034C_YMR034c	83_77_hpr28_ko_YNL204C_SPS18
103_96_hpr3_ko_YMR034C_YMR034c	84_78_hpr32_ko_YMR090W_YMR090w
103_96_hpr3_ko_YMR034C_YMR034c	85_79_hpr23_ko_YDR223W_CRF1
103_96_hpr3_ko_YMR034C_YMR034c	85_79_hpr8_ko_YPL248C_GAL4
103_96_hpr3_ko_YMR034C_YMR034c	90_83_hpr8_ko_YPL244C_HUT1
103_96_hpr3_ko_YMR034C_YMR034c	91_84_hpr4_ko_YMR238W_DFG5
103_96_hpr3_ko_YMR034C_YMR034c	98_91_hpr8_ko_YPL230W_USV1
103_96_hpr3_ko_YMR034C_YMR034c	9_8_hpr15_ko_YHR044C_DOG1
103_96_hpr3_ko_YMR034C_YMR034c	10_9_hpr38_ko_YDL179W_PCL9
103_96_hpr42_ko_YIL110W_MNI1	15_14_hpr31_ko_YIL007C_NAS2
103_96_hpr42_ko_YIL110W_MNI1	15_14_hpr49_ko_YGL147C_RPL9a
103_96_hpr42_ko_YIL110W_MNI1	20_18_hpr19_ko_YGR045C_YGR045c
103_96_hpr42_ko_YIL110W_MNI1	20_18_hpr8_ko_YOL041C_NOP12
103_96_hpr42_ko_YIL110W_MNI1	27_25_hpr3_ko_YML058W_SML1
103_96_hpr42_ko_YIL110W_MNI1	27_25_hpr9_ko_YPL193W_RSA1
103_96_hpr42_ko_YIL110W_MNI1	30_28_hpr15_ko_YHR081W_LRP1
103_96_hpr42_ko_YIL110W_MNI1	30_28_hpr21_ko_YJL188C_BUD19
103_96_hpr42_ko_YIL110W_MNI1	33_31_hpr57_ko_YKR024C_660
103_96_hpr42_ko_YIL110W_MNI1	37_34_hpr31_ko_YIL092W_YIL092w
103_96_hpr42_ko_YIL110W_MNI1	38_35_hpr55_ko_YBL103C_RTG3
103_96_hpr42_ko_YIL110W_MNI1	3_2_hpr12_ko_YDR382W_RPP2b
103_96_hpr42_ko_YIL110W_MNI1	45_42_hpr19_ko_YGR079W_YGR079w
103_96_hpr42_ko_YIL110W_MNI1	49_46_hpr19_ko_YGR085C_RPL11b
103_96_hpr42_ko_YIL110W_MNI1	50_47_hpr52_ko_YNL069C_RPL16b
103_96_hpr42_ko_YIL110W_MNI1	50_47_hpr53_ko_YMR242W-A_YMR242w-a
103_96_hpr42_ko_YIL110W_MNI1	51_48_hpr40_ko_YDL130W_RPP1b
103_96_hpr42_ko_YIL110W_MNI1	59_54_hpr2_ko_YLR061W_RPL22a
103_96_hpr42_ko_YIL110W_MNI1	60_55_hpr2_ko_YLR062C_BUD28
103_96_hpr42_ko_YIL110W_MNI1	64_59_hpr19_ko_YGR111W_YGR111w
103_96_hpr42_ko_YIL110W_MNI1	66_61_hpr14_ko_YHL033C_RPL8a
103_96_hpr42_ko_YIL110W_MNI1	66_61_hpr1_ko_YAR029W_YAR029w
103_96_hpr42_ko_YIL110W_MNI1	67_62_hpr28_ko_YNL226W_YNL226w
103_96_hpr42_ko_YIL110W_MNI1	71_65_hpr43_ko_YNL067W_RPL9b
103_96_hpr42_ko_YIL110W_MNI1	72_66_hpr32_ko_YMR078C_CTF18
103_96_hpr42_ko_YIL110W_MNI1	75_69_hpr10_ko_YBR184W_YBR184w
103_96_hpr42_ko_YIL110W_MNI1	76_70_hpr44_ko_YKR036C_CAF4
103_96_hpr42_ko_YIL110W_MNI1	81_75_hpr30_ko_YIL028W_YIL028w
103_96_hpr42_ko_YIL110W_MNI1	81_75_hpr55_ko_YJL189W_RPL39
103_96_hpr42_ko_YIL110W_MNI1	83_77_hpr5_ko_YNL301C_RPL18b
103_96_hpr42_ko_YIL110W_MNI1	85_79_hpr44_ko_YBR084C-A_RPL19a
103_96_hpr42_ko_YIL110W_MNI1	88_81_hpr32_ko_YNR070W_PDR18
103_96_hpr42_ko_YIL110W_MNI1	89_82_hpr10_ko_YBR267W_REI1
103_96_hpr42_ko_YIL110W_MNI1	91_84_hpr20_ko_YOR253W_NAT5
103_96_hpr42_ko_YIL110W_MNI1	91_84_hpr24_ko_YPL080C_YPL080c
103_96_hpr42_ko_YIL110W_MNI1	91_84_hpr30_ko_YIL041W_GVP36
103_96_hpr42_ko_YIL110W_MNI1	95_88_hpr49_ko_YER162C_RAD4
103_96_hpr42_ko_YIL110W_MNI1	97_90_hpr30_ko_YIL050W_PCL7
103_96_hpr42_ko_YIL110W_MNI1	98_91_hpr30_ko_YIL053W_RHR2
103_96_hpr42_ko_YIL110W_MNI1	9_8_hpr10_ko_YPL092W_SSU1
103_96_hpr42_ko_YIL110W_MNI1	101_94_hpr30_ko_YIL065C_FIS1
103_96_hpr42_ko_YIL110W_MNI1	103_96_hpr30_ko_YIL073C_SPO22
103_96_hpr46_ko_YBR121C_GRS1	13_12_hpr37_ko_YLR434C_Unknown
103_96_hpr46_ko_YBR121C_GRS1	23_21_hpr52_ko_YGR162W_TIF4631
103_96_hpr46_ko_YBR121C_GRS1	68_63_hpr27_ko_YBL081W_YBL081w
103_96_hpr46_ko_YBR121C_GRS1	78_72_hpr38_ko_YDL238C_GUD1
103_96_hpr46_ko_YBR121C_GRS1	91_84_hpr10_ko_YDR049W_YDR049w
103_96_hpr46_ko_YBR121C_GRS1	9_8_hpr37_ko_YLR429W_CRN1
103_96_hpr46_ko_YBR121C_GRS1	102_95_hpr37_ko_YJR098C_YJR098c
103_96_hpr48_ko_YGL127C_SOH1	38_35_hpr36_ko_YHR041C_SRB2
103_96_hpr48_ko_YGL127C_SOH1	40_37_hpr36_ko_YHR059W_FYV4
103_96_hpr48_ko_YGL127C_SOH1	59_54_hpr19_ko_YGR104C_SRB5
103_96_hpr49_ko_YER174C_GRX4	78_72_hpr1_ko_YLL025W_PAU17
103_96_hpr53_ko_YMR032W_HOF1	19_17_hpr10_ko_YBR181C_RPS6b
103_96_hpr57_ko_YNL005C_1716	13_12_hpr57_ko_YBL039C_3312
103_96_hpr57_ko_YNL005C_1716	17_16_hpr10_ko_YBR180W_DTR1
103_96_hpr57_ko_YNL005C_1716	20_18_hpr56_ko_YJR151W-A_4151
103_96_hpr57_ko_YNL005C_1716	21_19_hpr56_ko_YOR008C_2827
103_96_hpr57_ko_YNL005C_1716	23_21_hpr56_ko_YKL018C-A_4156
103_96_hpr57_ko_YNL005C_1716	29_27_hpr57_ko_YMR230W-A_4427
103_96_hpr57_ko_YNL005C_1716	36_33_hpr56_ko_YDR051C_680
103_96_hpr57_ko_YNL005C_1716	63_58_hpr51_ko_YCR044C_PER1
103_96_hpr57_ko_YNL005C_1716	68_63_hpr10_ko_YBR240C_THI2
103_96_hpr57_ko_YNL005C_1716	68_63_hpr51_ko_YJL012C_VTC4
103_96_hpr57_ko_YNL005C_1716	75_69_hpr57_ko_YJR109C_551
103_96_hpr57_ko_YNL005C_1716	84_78_hpr56_ko_YEL005C_3327
103_96_hpr57_ko_YNL005C_1716	93_86_hpr27_ko_YFR010W_UBP6
103_96_hpr57_ko_YNL005C_1716	93_86_hpr28_ko_YIR035C_YIR035c
103_96_hpr57_ko_YNL005C_1716	100_93_hpr57_ko_YDL149W_261
103_96_hpr57_ko_YNL005C_1716	101_94_hpr23_ko_YGL196W_DSD1
103_96_hpr57_ko_YNL005C_1716	102_95_hpr57_ko_YOR333C_4648
103_96_hpr6_ko_YOR087W_YVC1	4_3_hpr29_ko_YNL175C_NOP13
103_96_hpr7_ko_YOL018C_TLG2	48_45_hpr37_ko_YJL029C_VPS53
103_96_hpr7_ko_YOL018C_TLG2	58_53_hpr29_ko_YKR020W_VPS51
103_96_hpr7_ko_YOL018C_TLG2	68_63_hpr5_ko_YNL323W_LEM3
103_96_hpr7_ko_YOL018C_TLG2	69_64_hpr5_ko_YNL322C_KRE1
103_96_hpr7_ko_YOL018C_TLG2	88_81_hpr6_ko_YOR070C_GYP1
103_96_hpr9_ko_YPL101W_ELP4	15_14_hpr37_ko_YLR436C_ECM30
103_96_hpr9_ko_YPL101W_ELP4	16_15_hpr11_ko_YDR085C_AFR1
103_96_hpr9_ko_YPL101W_ELP4	19_17_hpr9_ko_YPL201C_YIG1
103_96_hpr9_ko_YPL101W_ELP4	25_23_hpr22_ko_YLR384C_IKI3
103_96_hpr9_ko_YPL101W_ELP4	25_23_hpr6_ko_YOR005C_DNL4
103_96_hpr9_ko_YPL101W_ELP4	29_27_hpr37_ko_YLR453C_RIF2
103_96_hpr9_ko_YPL101W_ELP4	2_1_hpr10_ko_YPL102C_YPL102c
103_96_hpr9_ko_YPL101W_ELP4	2_1_hpr5_ko_YMR252C_YMR252c
103_96_hpr9_ko_YPL101W_ELP4	33_31_hpr51_ko_YNL153C_GIM3
103_96_hpr9_ko_YPL101W_ELP4	38_35_hpr14_ko_YGR200C_ELP2
103_96_hpr9_ko_YPL101W_ELP4	39_36_hpr40_ko_YDL117W_CYK3
103_96_hpr9_ko_YPL101W_ELP4	3_2_hpr10_ko_YPL100W_ATG21
103_96_hpr9_ko_YPL101W_ELP4	44_41_hpr19_ko_YGR078C_PAC10
103_96_hpr9_ko_YPL101W_ELP4	46_43_hpr22_ko_YLR414C_PUN1
103_96_hpr9_ko_YPL101W_ELP4	47_44_hpr12_ko_YEL003W_GIM4
103_96_hpr9_ko_YPL101W_ELP4	4_3_hpr40_ko_YJR031C_GEA1
103_96_hpr9_ko_YPL101W_ELP4	50_47_hpr10_ko_YBR220C_YBR220c
103_96_hpr9_ko_YPL101W_ELP4	50_47_hpr15_ko_YHR111W_UBA4
103_96_hpr9_ko_YPL101W_ELP4	54_49_hpr4_ko_YMR189W_GCV2
103_96_hpr9_ko_YPL101W_ELP4	56_51_hpr9_ko_YPL163C_SVS1
103_96_hpr9_ko_YPL101W_ELP4	57_52_hpr28_ko_YNL238W_KEX2
103_96_hpr9_ko_YPL101W_ELP4	57_52_hpr9_ko_YPL162C_YPL162c
103_96_hpr9_ko_YPL101W_ELP4	59_54_hpr13_ko_YGR177C_ATF2
103_96_hpr9_ko_YPL101W_ELP4	65_60_hpr11_ko_YDR137W_RGP1
103_96_hpr9_ko_YPL101W_ELP4	67_62_hpr28_ko_YNL226W_YNL226w
103_96_hpr9_ko_YPL101W_ELP4	68_63_hpr9_ko_YPL145C_KES1
103_96_hpr9_ko_YPL101W_ELP4	69_64_hpr10_ko_YBR241C_YBR241c
103_96_hpr9_ko_YPL101W_ELP4	6_5_hpr50_ko_YER179W_DMC1
103_96_hpr9_ko_YPL101W_ELP4	71_65_hpr9_ko_YPL141C_FRK1
103_96_hpr9_ko_YPL101W_ELP4	72_66_hpr16_ko_YCR009C_RVS161
103_96_hpr9_ko_YPL101W_ELP4	74_68_hpr3_ko_YMR003W_AIM34
103_96_hpr9_ko_YPL101W_ELP4	78_72_hpr40_ko_YDL171C_GLT1
103_96_hpr9_ko_YPL101W_ELP4	78_72_hpr9_ko_YPL130W_SPO19
103_96_hpr9_ko_YPL101W_ELP4	79_73_hpr29_ko_YKR055W_RHO4
103_96_hpr9_ko_YPL101W_ELP4	79_73_hpr7_ko_YOR378W_YOR378w
103_96_hpr9_ko_YPL101W_ELP4	7_6_hpr15_ko_YHR039C_MSC7
103_96_hpr9_ko_YPL101W_ELP4	80_74_hpr10_ko_YBR258C_SHG1
103_96_hpr9_ko_YPL101W_ELP4	80_74_hpr57_ko_YKL044W_4162
103_96_hpr9_ko_YPL101W_ELP4	81_75_hpr9_ko_YPL125W_KAP120
103_96_hpr9_ko_YPL101W_ELP4	82_76_hpr35_ko_YMR158C-B_YMR158C-B
103_96_hpr9_ko_YPL101W_ELP4	8_7_hpr11_ko_YDR076W_RAD55
103_96_hpr9_ko_YPL101W_ELP4	90_83_hpr9_ko_YPL114W_YPL114w
103_96_hpr9_ko_YPL101W_ELP4	100_93_hpr43_ko_YNL119W_NCS2
103_96_hpr9_ko_YPL101W_ELP4	101_94_hpr43_ko_YNL120C_YNL120c
103_96_hpr9_ko_YPL101W_ELP4	10_9_hpr24_ko_YGL211W_NCS6
103_96_hpr9_ko_YPL101W_ELP4	10_9_hpr38_ko_YDL179W_PCL9
10_9_hpr10_ko_YBR174C_YBR174c	17_16_hpr17_ko_YLR177W_YLR177w
10_9_hpr10_ko_YBR174C_YBR174c	24_22_hpr28_ko_YGL058W_RAD6
10_9_hpr10_ko_YBR174C_YBR174c	30_28_hpr2_ko_YLR015W_BRE2
10_9_hpr10_ko_YBR174C_YBR174c	33_31_hpr48_ko_YDR469W_SDC1
10_9_hpr10_ko_YBR174C_YBR174c	40_37_hpr24_ko_YGL244W_RTF1
10_9_hpr10_ko_YBR174C_YBR174c	42_39_hpr10_ko_YBR175W_SWD3
10_9_hpr10_ko_YBR174C_YBR174c	42_39_hpr50_ko_YDL074C_BRE1
10_9_hpr10_ko_YBR174C_YBR174c	46_43_hpr1_ko_YAL013W_DEP1
10_9_hpr10_ko_YBR174C_YBR174c	58_53_hpr1_ko_YAR003W_SWD1
10_9_hpr10_ko_YBR174C_YBR174c	84_78_hpr46_ko_YBR095C_RXT2
10_9_hpr10_ko_YBR174C_YBR174c	91_84_hpr43_ko_YNL097C_PHO23
10_9_hpr10_ko_YBR174C_YBR174c	94_87_hpr52_ko_YMR263W_SAP30
10_9_hpr11_ko_YDR078C_SHU2	100_93_hpr49_ko_YER169W_RPH1
10_9_hpr11_ko_YDR078C_SHU2	100_93_hpr55_ko_YDR507C_GIN4
10_9_hpr11_ko_YDR078C_SHU2	101_94_hpr11_ko_YDR377W_ATP17
10_9_hpr11_ko_YDR078C_SHU2	101_94_hpr28_ko_YNL184C_YNL184c
10_9_hpr11_ko_YDR078C_SHU2	101_94_hpr48_ko_YMR064W_AEP1
10_9_hpr11_ko_YDR078C_SHU2	101_94_hpr56_ko_YFL036W_2552
10_9_hpr11_ko_YDR078C_SHU2	10_9_hpr34_ko_YNL252C_MRPL17
10_9_hpr11_ko_YDR078C_SHU2	11_10_hpr10_ko_YPL178W_CBC2
10_9_hpr11_ko_YDR078C_SHU2	11_10_hpr11_ko_YDR079W_PET100
10_9_hpr11_ko_YDR078C_SHU2	11_10_hpr21_ko_YJL209W_CBP1
10_9_hpr11_ko_YDR078C_SHU2	11_10_hpr27_ko_YBL012C_YBL012c
10_9_hpr11_ko_YDR078C_SHU2	13_12_hpr39_ko_YNR020C_ATP23
10_9_hpr11_ko_YDR078C_SHU2	13_12_hpr46_ko_YPL078C_ATP4
10_9_hpr11_ko_YDR078C_SHU2	13_12_hpr52_ko_YKR085C_MRPL20
10_9_hpr11_ko_YDR078C_SHU2	13_12_hpr56_ko_YLR069C_1589
10_9_hpr11_ko_YDR078C_SHU2	14_13_hpr44_ko_YGL219C_MDM34
10_9_hpr11_ko_YDR078C_SHU2	14_13_hpr55_ko_YDL069C_CBS1
10_9_hpr11_ko_YDR078C_SHU2	14_13_hpr57_ko_YBL044W_3477
10_9_hpr11_ko_YDR078C_SHU2	15_14_hpr26_ko_YPR191W_QCR2
10_9_hpr11_ko_YDR078C_SHU2	15_14_hpr29_ko_YMR084W_YMR084w
10_9_hpr11_ko_YDR078C_SHU2	15_14_hpr51_ko_YLR396C_VPS33
10_9_hpr11_ko_YDR078C_SHU2	15_14_hpr58_ko_YMR184W_ADD37
10_9_hpr11_ko_YDR078C_SHU2	19_17_hpr24_ko_YGL220W_FRA2
10_9_hpr11_ko_YDR078C_SHU2	19_17_hpr58_ko_YOL033W_MSE1
10_9_hpr11_ko_YDR078C_SHU2	21_19_hpr57_ko_YBL080C_2081
10_9_hpr11_ko_YDR078C_SHU2	23_21_hpr51_ko_YGR219W_YGR219w
10_9_hpr11_ko_YDR078C_SHU2	23_21_hpr58_ko_YBR179C_FZO1
10_9_hpr11_ko_YDR078C_SHU2	24_22_hpr36_ko_YGR188C_BUB1
10_9_hpr11_ko_YDR078C_SHU2	24_22_hpr57_ko_YGR180C_2466
10_9_hpr11_ko_YDR078C_SHU2	25_23_hpr18_ko_YKL087C_CYT2
10_9_hpr11_ko_YDR078C_SHU2	26_24_hpr39_ko_YBR282W_MRPL27
10_9_hpr11_ko_YDR078C_SHU2	26_24_hpr7_ko_YOR305W_RRG7
10_9_hpr11_ko_YDR078C_SHU2	27_25_hpr57_ko_YNL177C_1726
10_9_hpr11_ko_YDR078C_SHU2	28_26_hpr1_ko_YAL019W_FUN30
10_9_hpr11_ko_YDR078C_SHU2	28_26_hpr40_ko_YDL101C_DUN1
10_9_hpr11_ko_YDR078C_SHU2	28_26_hpr57_ko_YNL160W_3894
10_9_hpr11_ko_YDR078C_SHU2	29_27_hpr28_ko_YGL064C_MRH4
10_9_hpr11_ko_YDR078C_SHU2	2_1_hpr4_ko_YMR035W_IMP2
10_9_hpr11_ko_YDR078C_SHU2	30_28_hpr32_ko_YPR047W_MSF1
10_9_hpr11_ko_YDR078C_SHU2	32_30_hpr19_ko_YGR062C_COX18
10_9_hpr11_ko_YDR078C_SHU2	32_30_hpr29_ko_YKL208W_CBT1
10_9_hpr11_ko_YDR078C_SHU2	32_30_hpr58_ko_YGR150C_CCM1
10_9_hpr11_ko_YDR078C_SHU2	34_32_hpr48_ko_YDR470C_UGO1
10_9_hpr11_ko_YDR078C_SHU2	34_32_hpr51_ko_YNL225C_CNM67
10_9_hpr11_ko_YDR078C_SHU2	34_32_hpr57_ko_YDR295C_1180
10_9_hpr11_ko_YDR078C_SHU2	34_32_hpr58_ko_YGR165W_MRPS35
10_9_hpr11_ko_YDR078C_SHU2	36_33_hpr51_ko_YKR006C_MRPL13
10_9_hpr11_ko_YDR078C_SHU2	36_33_hpr57_ko_YDR298C_279
10_9_hpr11_ko_YDR078C_SHU2	36_33_hpr58_ko_YGR180C_RNR4
10_9_hpr11_ko_YDR078C_SHU2	37_34_hpr57_ko_YDR322W_1736
10_9_hpr11_ko_YDR078C_SHU2	37_34_hpr58_ko_YGR171C_MSM1
10_9_hpr11_ko_YDR078C_SHU2	38_35_hpr51_ko_YDR268W_MSW1
10_9_hpr11_ko_YDR078C_SHU2	39_36_hpr58_ko_YGR215W_RSM27
10_9_hpr11_ko_YDR078C_SHU2	3_2_hpr51_ko_YOR158W_PET123
10_9_hpr11_ko_YDR078C_SHU2	3_2_hpr56_ko_YAL048C_1048
10_9_hpr11_ko_YDR078C_SHU2	40_37_hpr51_ko_YDR296W_MHR1
10_9_hpr11_ko_YDR078C_SHU2	42_39_hpr11_ko_YDR115W_YDR115w
10_9_hpr11_ko_YDR078C_SHU2	43_40_hpr25_ko_YPL013C_MRPS16
10_9_hpr11_ko_YDR078C_SHU2	43_40_hpr45_ko_YGL143C_MRF1
10_9_hpr11_ko_YDR078C_SHU2	43_40_hpr58_ko_YHR030C_SLT2
10_9_hpr11_ko_YDR078C_SHU2	44_41_hpr57_ko_YMR083W_36
10_9_hpr11_ko_YDR078C_SHU2	45_42_hpr58_ko_YHR147C_MRPL6
10_9_hpr11_ko_YDR078C_SHU2	46_43_hpr3_ko_YML030W_AIM31
10_9_hpr11_ko_YDR078C_SHU2	47_44_hpr21_ko_YJL166W_QCR8
10_9_hpr11_ko_YDR078C_SHU2	47_44_hpr25_ko_YPL005W_AEP3
10_9_hpr11_ko_YDR078C_SHU2	47_44_hpr49_ko_YER103W_SSA4
10_9_hpr11_ko_YDR078C_SHU2	47_44_hpr51_ko_YMR066W_SOV1
10_9_hpr11_ko_YDR078C_SHU2	47_44_hpr52_ko_YEL059C-A_SOM1
10_9_hpr11_ko_YDR078C_SHU2	48_45_hpr1_ko_YAL010C_MDM10
10_9_hpr11_ko_YDR078C_SHU2	48_45_hpr52_ko_YGR255C_COQ6
10_9_hpr11_ko_YDR078C_SHU2	49_46_hpr52_ko_YNL059C_ARP5
10_9_hpr11_ko_YDR078C_SHU2	49_46_hpr55_ko_YGR037C_ACB1
10_9_hpr11_ko_YDR078C_SHU2	4_3_hpr8_ko_YOL023W_IFM1
10_9_hpr11_ko_YDR078C_SHU2	50_47_hpr55_ko_YGR062C_COX18
10_9_hpr11_ko_YDR078C_SHU2	50_47_hpr56_ko_YEL050C_2454
10_9_hpr11_ko_YDR078C_SHU2	51_48_hpr35_ko_YPR100W_MRPL51
10_9_hpr11_ko_YDR078C_SHU2	51_48_hpr49_ko_YER110C_KAP123
10_9_hpr11_ko_YDR078C_SHU2	54_49_hpr51_ko_YMR097C_MTG1
10_9_hpr11_ko_YDR078C_SHU2	55_50_hpr11_ko_YDR114C_YDR114c
10_9_hpr11_ko_YDR078C_SHU2	55_50_hpr39_ko_YCR037C_PHO87
10_9_hpr11_ko_YDR078C_SHU2	55_50_hpr50_ko_YFL016C_MDJ1
10_9_hpr11_ko_YDR078C_SHU2	55_50_hpr51_ko_YMR098C_ATP25
10_9_hpr11_ko_YDR078C_SHU2	56_51_hpr50_ko_YER014W_HEM14
10_9_hpr11_ko_YDR078C_SHU2	56_51_hpr55_ko_YHL004W_MRP4
10_9_hpr11_ko_YDR078C_SHU2	56_51_hpr57_ko_YPR100W_1746
10_9_hpr11_ko_YDR078C_SHU2	57_52_hpr15_ko_YHR116W_COX23
10_9_hpr11_ko_YDR078C_SHU2	57_52_hpr19_ko_YGR101W_PCP1
10_9_hpr11_ko_YDR078C_SHU2	58_53_hpr19_ko_YGR102C_YGR102c
10_9_hpr11_ko_YDR078C_SHU2	59_54_hpr7_ko_YOR350C_MNE1
10_9_hpr11_ko_YDR078C_SHU2	5_4_hpr45_ko_YCR028C-A_RIM1
10_9_hpr11_ko_YDR078C_SHU2	61_56_hpr51_ko_YDL202W_MRPL11
10_9_hpr11_ko_YDR078C_SHU2	61_56_hpr55_ko_YNL133C_FYV6
10_9_hpr11_ko_YDR078C_SHU2	62_57_hpr23_ko_YNL213C_RRG9
10_9_hpr11_ko_YDR078C_SHU2	63_58_hpr25_ko_YPR116W_RRG8
10_9_hpr11_ko_YDR078C_SHU2	64_59_hpr18_ko_YKL134C_Oct1
10_9_hpr11_ko_YDR078C_SHU2	64_59_hpr48_ko_YDR507C_GIN4
10_9_hpr11_ko_YDR078C_SHU2	64_59_hpr52_ko_YNL284C_MRPL10
10_9_hpr11_ko_YDR078C_SHU2	65_60_hpr19_ko_YGR112W_SHY1
10_9_hpr11_ko_YDR078C_SHU2	65_60_hpr32_ko_YMR071C_TVP18
10_9_hpr11_ko_YDR078C_SHU2	66_61_hpr32_ko_YMR072W_ABF2
10_9_hpr11_ko_YDR078C_SHU2	66_61_hpr39_ko_YCR071C_IMG2
10_9_hpr11_ko_YDR078C_SHU2	66_61_hpr7_ko_YOR358W_HAP5
10_9_hpr11_ko_YDR078C_SHU2	67_62_hpr33_ko_YHR168W_MTG2
10_9_hpr11_ko_YDR078C_SHU2	67_62_hpr58_ko_YJL102W_MEF2
10_9_hpr11_ko_YDR078C_SHU2	6_5_hpr10_ko_YPL097W_MSY1
10_9_hpr11_ko_YDR078C_SHU2	6_5_hpr29_ko_YNL170W_YNL170w
10_9_hpr11_ko_YDR078C_SHU2	6_5_hpr33_ko_YOL100W_PKH2
10_9_hpr11_ko_YDR078C_SHU2	6_5_hpr51_ko_YLR369W_SSQ1
10_9_hpr11_ko_YDR078C_SHU2	71_65_hpr51_ko_YJL027C_YJL027c
10_9_hpr11_ko_YDR078C_SHU2	73_67_hpr55_ko_YNL073W_MSK1
10_9_hpr11_ko_YDR078C_SHU2	76_70_hpr22_ko_YLR260W_LCB5
10_9_hpr11_ko_YDR078C_SHU2	76_70_hpr57_ko_YJR113C_2635
10_9_hpr11_ko_YDR078C_SHU2	78_72_hpr26_ko_YGR220C_MRPL9
10_9_hpr11_ko_YDR078C_SHU2	78_72_hpr42_ko_YNL117W_MLS1
10_9_hpr11_ko_YDR078C_SHU2	79_73_hpr11_ko_YDR347W_MRP1
10_9_hpr11_ko_YDR078C_SHU2	79_73_hpr58_ko_YKL194C_MST1
10_9_hpr11_ko_YDR078C_SHU2	7_6_hpr47_ko_YBR132C_AGP2
10_9_hpr11_ko_YDR078C_SHU2	7_6_hpr57_ko_YPL029W_3050
10_9_hpr11_ko_YDR078C_SHU2	80_74_hpr25_ko_YPR134W_MSS18
10_9_hpr11_ko_YDR078C_SHU2	80_74_hpr52_ko_YHR175W-A_YHR175w-a
10_9_hpr11_ko_YDR078C_SHU2	80_74_hpr56_ko_YOR201C_1703
10_9_hpr11_ko_YDR078C_SHU2	81_75_hpr51_ko_YDL167C_NRP1
10_9_hpr11_ko_YDR078C_SHU2	81_75_hpr56_ko_YOR205C_1049
10_9_hpr11_ko_YDR078C_SHU2	81_75_hpr57_ko_YJR144W_1622
10_9_hpr11_ko_YDR078C_SHU2	82_76_hpr11_ko_YDR350C_ATP22
10_9_hpr11_ko_YDR078C_SHU2	82_76_hpr49_ko_YER145C_FTR1
10_9_hpr11_ko_YDR078C_SHU2	83_77_hpr32_ko_YMR089C_YTA12
10_9_hpr11_ko_YDR078C_SHU2	85_79_hpr32_ko_YJL096W_MRPL49
10_9_hpr11_ko_YDR078C_SHU2	85_79_hpr57_ko_YDR042C_3670
10_9_hpr11_ko_YDR078C_SHU2	88_81_hpr49_ko_YER153C_PET122
10_9_hpr11_ko_YDR078C_SHU2	89_82_hpr49_ko_YER154W_OXA1
10_9_hpr11_ko_YDR078C_SHU2	89_82_hpr51_ko_YBL093C_ROX3
10_9_hpr11_ko_YDR078C_SHU2	89_82_hpr52_ko_YJL062W-A_RRG10
10_9_hpr11_ko_YDR078C_SHU2	89_82_hpr57_ko_YJL023C_2085
10_9_hpr11_ko_YDR078C_SHU2	8_7_hpr5_ko_YMR257C_PET111
10_9_hpr11_ko_YDR078C_SHU2	90_83_hpr10_ko_YBR268W_MRPL37
10_9_hpr11_ko_YDR078C_SHU2	90_83_hpr48_ko_YGL107C_RMD9
10_9_hpr11_ko_YDR078C_SHU2	91_84_hpr19_ko_YOR125C_CAT5
10_9_hpr11_ko_YDR078C_SHU2	91_84_hpr37_ko_YJR077C_MIR1
10_9_hpr11_ko_YDR078C_SHU2	92_85_hpr23_ko_YDR231C_COX20
10_9_hpr11_ko_YDR078C_SHU2	92_85_hpr33_ko_YMR158W_MRPS8
10_9_hpr11_ko_YDR078C_SHU2	92_85_hpr51_ko_YBL002W_HTB2
10_9_hpr11_ko_YDR078C_SHU2	93_86_hpr48_ko_YBR122C_MRPL36
10_9_hpr11_ko_YDR078C_SHU2	94_87_hpr18_ko_YKL169C_YKL169c
10_9_hpr11_ko_YDR078C_SHU2	94_87_hpr3_ko_YMR024W_MRPL3
10_9_hpr11_ko_YDR078C_SHU2	94_87_hpr57_ko_YDL107W_1797
10_9_hpr11_ko_YDR078C_SHU2	95_88_hpr18_ko_YKL170W_MRPL38
10_9_hpr11_ko_YDR078C_SHU2	95_88_hpr55_ko_YLR439W_MRPL4
10_9_hpr11_ko_YDR078C_SHU2	95_88_hpr57_ko_YDL113C_247
10_9_hpr11_ko_YDR078C_SHU2	95_88_hpr58_ko_YDR523C_SPS1
10_9_hpr11_ko_YDR078C_SHU2	97_90_hpr51_ko_YDL040C_NAT1
10_9_hpr11_ko_YDR078C_SHU2	97_90_hpr56_ko_YDR194C_1795
10_9_hpr11_ko_YDR078C_SHU2	98_91_hpr35_ko_YJL063C_MRPL8
10_9_hpr11_ko_YDR078C_SHU2	99_92_hpr16_ko_YLR139C_SLS1
10_9_hpr11_ko_YDR078C_SHU2	99_92_hpr46_ko_YDL067C_COX9
10_9_hpr11_ko_YDR078C_SHU2	99_92_hpr47_ko_YDR300C_PRO1
10_9_hpr11_ko_YDR078C_SHU2	99_92_hpr51_ko_YER122C_GLO3
10_9_hpr11_ko_YDR078C_SHU2	99_92_hpr57_ko_YDL146W_1471
10_9_hpr11_ko_YDR078C_SHU2	9_8_hpr45_ko_YCR046C_IMG1
10_9_hpr11_ko_YDR078C_SHU2	9_8_hpr51_ko_YKL155C_RSM22
10_9_hpr15_ko_YHR046C_INM1	14_13_hpr16_ko_YCL002C_YCL002c
10_9_hpr15_ko_YHR046C_INM1	26_24_hpr20_ko_YOR175C_ALE1
10_9_hpr15_ko_YHR046C_INM1	27_25_hpr3_ko_YML058W_SML1
10_9_hpr15_ko_YHR046C_INM1	39_36_hpr4_ko_YMR174C_PAI3
10_9_hpr15_ko_YHR046C_INM1	3_2_hpr16_ko_YHR198C_AIM18
10_9_hpr15_ko_YHR046C_INM1	4_3_hpr16_ko_YHR199C_AIM46
10_9_hpr15_ko_YHR046C_INM1	54_49_hpr16_ko_YCL055W_KAR4
10_9_hpr15_ko_YHR046C_INM1	76_70_hpr44_ko_YKR036C_CAF4
10_9_hpr15_ko_YHR046C_INM1	81_75_hpr30_ko_YIL028W_YIL028w
10_9_hpr15_ko_YHR046C_INM1	91_84_hpr20_ko_YOR253W_NAT5
10_9_hpr15_ko_YHR046C_INM1	95_88_hpr49_ko_YER162C_RAD4
10_9_hpr15_ko_YHR046C_INM1	9_8_hpr10_ko_YPL092W_SSU1
10_9_hpr15_ko_YHR046C_INM1	9_8_hpr3_ko_YLR125W_YLR125w
10_9_hpr19_ko_YGR034W_RPL26b	10_9_hpr38_ko_YDL179W_PCL9
10_9_hpr19_ko_YGR034W_RPL26b	13_12_hpr15_ko_YHR049W_FSH1
10_9_hpr19_ko_YGR034W_RPL26b	15_14_hpr37_ko_YLR436C_ECM30
10_9_hpr19_ko_YGR034W_RPL26b	16_15_hpr49_ko_YEL044W_IES6
10_9_hpr19_ko_YGR034W_RPL26b	19_17_hpr9_ko_YPL201C_YIG1
10_9_hpr19_ko_YGR034W_RPL26b	20_18_hpr25_ko_YPL046C_ELC1
10_9_hpr19_ko_YGR034W_RPL26b	25_23_hpr36_ko_YGR201C_YGR201c
10_9_hpr19_ko_YGR034W_RPL26b	25_23_hpr6_ko_YOR005C_DNL4
10_9_hpr19_ko_YGR034W_RPL26b	26_24_hpr6_ko_YOR006C_TSR3
10_9_hpr19_ko_YGR034W_RPL26b	27_25_hpr9_ko_YPL193W_RSA1
10_9_hpr19_ko_YGR034W_RPL26b	29_27_hpr15_ko_YHR080C_YHR080c
10_9_hpr19_ko_YGR034W_RPL26b	29_27_hpr37_ko_YLR453C_RIF2
10_9_hpr19_ko_YGR034W_RPL26b	2_1_hpr5_ko_YMR252C_YMR252c
10_9_hpr19_ko_YGR034W_RPL26b	30_28_hpr15_ko_YHR081W_LRP1
10_9_hpr19_ko_YGR034W_RPL26b	33_31_hpr51_ko_YNL153C_GIM3
10_9_hpr19_ko_YGR034W_RPL26b	38_35_hpr4_ko_YMR173W-A_YMR173w-a
10_9_hpr19_ko_YGR034W_RPL26b	39_36_hpr40_ko_YDL117W_CYK3
10_9_hpr19_ko_YGR034W_RPL26b	39_36_hpr6_ko_YOR018W_ROD1
10_9_hpr19_ko_YGR034W_RPL26b	3_2_hpr10_ko_YPL100W_ATG21
10_9_hpr19_ko_YGR034W_RPL26b	3_2_hpr28_ko_YGL031C_RPL24a
10_9_hpr19_ko_YGR034W_RPL26b	40_37_hpr10_ko_YPL111W_CAR1
10_9_hpr19_ko_YGR034W_RPL26b	40_37_hpr3_ko_YML037C_YML037c
10_9_hpr19_ko_YGR034W_RPL26b	46_43_hpr22_ko_YLR414C_PUN1
10_9_hpr19_ko_YGR034W_RPL26b	47_44_hpr12_ko_YEL003W_GIM4
10_9_hpr19_ko_YGR034W_RPL26b	47_44_hpr44_ko_YDR441C_APT2
10_9_hpr19_ko_YGR034W_RPL26b	49_46_hpr19_ko_YGR085C_RPL11b
10_9_hpr19_ko_YGR034W_RPL26b	49_46_hpr6_ko_YOR029W_YOR029w
10_9_hpr19_ko_YGR034W_RPL26b	4_3_hpr40_ko_YJR031C_GEA1
10_9_hpr19_ko_YGR034W_RPL26b	50_47_hpr10_ko_YBR220C_YBR220c
10_9_hpr19_ko_YGR034W_RPL26b	50_47_hpr13_ko_YOL153C_YOL153c
10_9_hpr19_ko_YGR034W_RPL26b	50_47_hpr44_ko_YJL177W_RPL17b
10_9_hpr19_ko_YGR034W_RPL26b	50_47_hpr52_ko_YNL069C_RPL16b
10_9_hpr19_ko_YGR034W_RPL26b	51_48_hpr40_ko_YDL130W_RPP1b
10_9_hpr19_ko_YGR034W_RPL26b	54_49_hpr10_ko_YBR222C_PCS60
10_9_hpr19_ko_YGR034W_RPL26b	54_49_hpr4_ko_YMR189W_GCV2
10_9_hpr19_ko_YGR034W_RPL26b	56_51_hpr9_ko_YPL163C_SVS1
10_9_hpr19_ko_YGR034W_RPL26b	57_52_hpr28_ko_YNL238W_KEX2
10_9_hpr19_ko_YGR034W_RPL26b	57_52_hpr9_ko_YPL162C_YPL162c
10_9_hpr19_ko_YGR034W_RPL26b	58_53_hpr8_ko_YOL081W_IRA2
10_9_hpr19_ko_YGR034W_RPL26b	59_54_hpr13_ko_YGR177C_ATF2
10_9_hpr19_ko_YGR034W_RPL26b	59_54_hpr1_ko_YAR014C_BUD14
10_9_hpr19_ko_YGR034W_RPL26b	59_54_hpr2_ko_YLR061W_RPL22a
10_9_hpr19_ko_YGR034W_RPL26b	60_55_hpr2_ko_YLR062C_BUD28
10_9_hpr19_ko_YGR034W_RPL26b	64_59_hpr4_ko_YMR199W_CLN1
10_9_hpr19_ko_YGR034W_RPL26b	65_60_hpr11_ko_YDR137W_RGP1
10_9_hpr19_ko_YGR034W_RPL26b	65_60_hpr50_ko_YDR417C_YDR417c
10_9_hpr19_ko_YGR034W_RPL26b	66_61_hpr14_ko_YHL033C_RPL8a
10_9_hpr19_ko_YGR034W_RPL26b	67_62_hpr28_ko_YNL226W_YNL226w
10_9_hpr19_ko_YGR034W_RPL26b	68_63_hpr7_ko_YOR360C_PDE2
10_9_hpr19_ko_YGR034W_RPL26b	69_64_hpr10_ko_YBR241C_YBR241c
10_9_hpr19_ko_YGR034W_RPL26b	6_5_hpr50_ko_YER179W_DMC1
[truncated: 50,421 more rows]
