# Supplementary material for: The proteomic landscape of genome-wide genetic perturbations
Source: Cell. Author manuscript; Available in PMC 2024 Feb 16. (PMC7615649; doi:10.1016/j.cell.2023.03.026)
Supplement: Table S7 [file EMS193941-supplement-Table_S7.csv]

target_protein	linked_protein
D6VTK4	P12630
O13563	P52553
O14455	P00958
O14455	P02406
O14455	P02994
O14455	P04456
O14455	P04650
O14455	P04801
O14455	P05317
O14455	P05374
O14455	P05737
O14455	P05739
O14455	P05743
O14455	P05744
O14455	P05745
O14455	P05747
O14455	P05748
O14455	P05750
O14455	P05756
O14455	P05759
O14455	P07149
O14455	P07806
O14455	P09436
O14455	P0C0W1
O14455	P0C2H8
O14455	P0C2H9
O14455	P11075
O14455	P12945
O14455	P14126
O14455	P17076
O14455	P17898
O14455	P20107
O14455	P22138
O14455	P23248
O14455	P25298
O14455	P25361
O14455	P25443
O14455	P26321
O14455	P26637
O14455	P26783
O14455	P26784
O14455	P26785
O14455	P26786
O14455	P29453
O14455	P32074
O14455	P32324
O14455	P32332
O14455	P32337
O14455	P32368
O14455	P32466
O14455	P32497
O14455	P32563
O14455	P32915
O14455	P33307
O14455	P33442
O14455	P33775
O14455	P33892
O14455	P35194
O14455	P36008
O14455	P36105
O14455	P38061
O14455	P38249
O14455	P38264
O14455	P38353
O14455	P38631
O14455	P38701
O14455	P38754
O14455	P38837
O14455	P39007
O14455	P39081
O14455	P39938
O14455	P39954
O14455	P40069
O14455	P40319
O14455	P40970
O14455	P41056
O14455	P41057
O14455	P41058
O14455	P41805
O14455	P42945
O14455	P46971
O14455	P48589
O14455	P49166
O14455	P49167
O14455	P51402
O14455	P52871
O14455	P53173
O14455	P53221
O14455	P53254
O14455	P53337
O14455	P53633
O14455	P53868
O14455	Q01855
O14455	Q02326
O14455	Q04013
O14455	Q04175
O14455	Q12029
O14455	Q12452
O14455	Q12499
O43137	P00729
O43137	P01094
O43137	P01098
O43137	P01120
O43137	P06115
O43137	P06738
O43137	P07267
O43137	P07278
O43137	P09435
O43137	P0CT04
O43137	P10591
O43137	P14065
O43137	P14306
O43137	P14832
O43137	P14904
O43137	P15873
O43137	P16547
O43137	P16965
O43137	P17505
O43137	P17695
O43137	P17709
O43137	P17891
O43137	P18899
O43137	P22202
O43137	P22517
O43137	P22803
O43137	P22855
O43137	P22943
O43137	P25373
O43137	P27472
O43137	P28495
O43137	P31539
O43137	P31688
O43137	P32191
O43137	P32590
O43137	P32799
O43137	P32861
O43137	P33315
O43137	P34223
O43137	P34227
O43137	P35719
O43137	P36060
O43137	P37012
O43137	P38071
O43137	P38115
O43137	P38314
O43137	P38325
O43137	P38427
O43137	P38616
O43137	P38715
O43137	P38804
O43137	P38841
O43137	P40106
O43137	P40364
O43137	P40581
O43137	P40582
O43137	P42936
O43137	P43587
O43137	P46367
O43137	P46680
O43137	P47001
O43137	P47137
O43137	P50107
O43137	P53184
O43137	P53228
O43137	P53252
O43137	P53278
O43137	P53315
O43137	P53319
O43137	P53839
O43137	P53897
O43137	P53912
O43137	P54114
O43137	P54838
O43137	Q00055
O43137	Q00764
O43137	Q01976
O43137	Q03048
O43137	Q03104
O43137	Q04120
O43137	Q04304
O43137	Q04336
O43137	Q04409
O43137	Q04432
O43137	Q04792
O43137	Q05050
O43137	Q05584
O43137	Q06146
O43137	Q06151
O43137	Q06625
O43137	Q07551
O43137	Q07653
O43137	Q08412
O43137	Q12012
O43137	Q12123
O43137	Q12230
O43137	Q12305
O43137	Q12329
O43137	Q12335
O43137	Q12355
O43137	Q12363
O43137	Q12443
O43137	Q12497
O43137	Q12513
O74700	P27882
O74700	P38910
O74700	P46984
O74700	P49334
O74700	P53299
O74700	P87108
O74700	Q06011
O74700	Q08742
O74700	Q12287
P00128	P00410
P00128	P00425
P00128	P00427
P00128	P00431
P00128	P00830
P00128	P01094
P00128	P01097
P00128	P01098
P00128	P02992
P00128	P04037
P00128	P04039
P00128	P05626
P00128	P06115
P00128	P06738
P00128	P07143
P00128	P07251
P00128	P07255
P00128	P07256
P00128	P07257
P00128	P07278
P00128	P08067
P00128	P09435
P00128	P09457
P00128	P10591
P00128	P14065
P00128	P14306
P00128	P15992
P00128	P16547
P00128	P17505
P00128	P17695
P00128	P17709
P00128	P19262
P00128	P19955
P00128	P20967
P00128	P21306
P00128	P21801
P00128	P22289
P00128	P22855
P00128	P22943
P00128	P23180
P00128	P25294
P00128	P25372
P00128	P25623
P00128	P27472
P00128	P30902
P00128	P31539
P00128	P31688
P00128	P32191
P00128	P32316
P00128	P32340
P00128	P32590
P00128	P32775
P00128	P32799
P00128	P32861
P00128	P34227
P00128	P35719
P00128	P36018
P00128	P36047
P00128	P36059
P00128	P36060
P00128	P36064
P00128	P36112
P00128	P36139
P00128	P36141
P00128	P36534
P00128	P38071
P00128	P38077
P00128	P38115
P00128	P38314
P00128	P38325
P00128	P38345
P00128	P38427
P00128	P38616
P00128	P38715
P00128	P38804
P00128	P40035
P00128	P40165
P00128	P40215
P00128	P40364
P00128	P40515
P00128	P40580
P00128	P40582
P00128	P41903
P00128	P42936
P00128	P43587
P00128	P43590
P00128	P43593
P00128	P43594
P00128	P46367
P00128	P46681
P00128	P47032
P00128	P47085
P00128	P47137
P00128	P49017
P00128	P50107
P00128	P53184
P00128	P53228
P00128	P53250
P00128	P53252
P00128	P53278
P00128	P53299
P00128	P53315
P00128	P53319
P00128	P53598
P00128	P53733
P00128	P53839
P00128	P54114
P00128	P57744
P00128	P81449
P00128	P81450
P00128	P81451
P00128	Q00055
P00128	Q00711
P00128	Q00764
P00128	Q01519
P00128	Q02486
P00128	Q02772
P00128	Q02784
P00128	Q03104
P00128	Q04120
P00128	Q04304
P00128	Q04336
P00128	Q04341
P00128	Q04432
P00128	Q04792
P00128	Q05050
P00128	Q05584
P00128	Q06405
P00128	Q06625
P00128	Q08193
P00128	Q08750
P00128	Q08822
P00128	Q12123
P00128	Q12207
P00128	Q12230
P00128	Q12233
P00128	Q12349
P00128	Q12363
P00128	Q12443
P00128	Q12497
P00128	Q12523
P00128	Q2V2P9
P00128	Q3E824
P00128	Q3E841
P00128	A5Z2X5
P00175	P40341
P00330	P00358
P00330	P00549
P00330	P00560
P00330	P00815
P00330	P00950
P00330	P06169
P00330	P07246
P00330	P07264
P00330	P08536
P00330	P09624
P00330	P14540
P00330	P16467
P00330	P16861
P00330	P16862
P00330	P28241
P00330	P28834
P00330	P29468
P00330	P32288
P00330	P32366
P00330	P32449
P00330	P36013
P00330	P40345
P00330	P41277
P00330	P54115
P00330	P80210
P00358	P00359
P00358	P00549
P00358	P00560
P00358	P00925
P00358	P00950
P00358	P04807
P00358	P05694
P00358	P05750
P00358	P06169
P00358	P07245
P00358	P08536
P00358	P11076
P00358	P12709
P00358	P14120
P00358	P14540
P00358	P16861
P00358	P16862
P00358	P18851
P00358	P20606
P00358	P23254
P00358	P25298
P00358	P27614
P00358	P29468
P00358	P31373
P00358	P32465
P00358	P32582
P00358	P34760
P00358	P37291
P00358	P38009
P00358	P38011
P00358	P38791
P00358	P38833
P00358	P38972
P00358	P39976
P00358	P40054
P00358	P40345
P00358	P41277
P00358	P48589
P00358	P52910
P00358	P80210
P00358	Q02046
P00358	Q05911
P00358	P00330
P00359	P00549
P00359	P00560
P00359	P00925
P00359	P00950
P00359	P04807
P00359	P05150
P00359	P06169
P00359	P07170
P00359	P11076
P00359	P12709
P00359	P13298
P00359	P14540
P00359	P16861
P00359	P23254
P00359	P25443
P00359	P27614
P00359	P32263
P00359	P34760
P00359	P38833
P00359	P38993
P00359	P47008
P00359	P52910
P00359	P00358
P00360	P00729
P00360	P00924
P00360	P01094
P00360	P02829
P00360	P04806
P00360	P06738
P00360	P07267
P00360	P07278
P00360	P09435
P00360	P0CT04
P00360	P10591
P00360	P14065
P00360	P14306
P00360	P14904
P00360	P15992
P00360	P16547
P00360	P16965
P00360	P17649
P00360	P17695
P00360	P17709
P00360	P22202
P00360	P22855
P00360	P22943
P00360	P23776
P00360	P25294
P00360	P25373
P00360	P27472
P00360	P31539
P00360	P31688
P00360	P32590
P00360	P32775
P00360	P32861
P00360	P33416
P00360	P35719
P00360	P36059
P00360	P36060
P00360	P37012
P00360	P38071
P00360	P38081
P00360	P38115
P00360	P38234
P00360	P38314
P00360	P38427
P00360	P38616
P00360	P38715
P00360	P38804
P00360	P40106
P00360	P40363
P00360	P40364
P00360	P40582
P00360	P46367
P00360	P46680
P00360	P47032
P00360	P47085
P00360	P47137
P00360	P53130
P00360	P53184
P00360	P53228
P00360	P53252
P00360	P53319
P00360	P53839
P00360	P54114
P00360	P54838
P00360	Q00055
P00360	Q00764
P00360	Q03104
P00360	Q04120
P00360	Q04304
P00360	Q04336
P00360	Q04409
P00360	Q04458
P00360	Q04792
P00360	Q06151
P00360	Q06494
P00360	Q06625
P00360	Q07551
P00360	Q12008
P00360	Q12012
P00360	Q12123
P00360	Q12335
P00360	Q12363
P00360	Q12497
P00360	Q12513
P00410	P00427
P00410	P01097
P00410	P04037
P00410	P04039
P00410	P05626
P00410	P06738
P00410	P06785
P00410	P07143
P00410	P07251
P00410	P07255
P00410	P07256
P00410	P07257
P00410	P08067
P00410	P16547
P00410	P18239
P00410	P19262
P00410	P20967
P00410	P21560
P00410	P21801
P00410	P22289
P00410	P23641
P00410	P25349
P00410	P27472
P00410	P30624
P00410	P30902
P00410	P32191
P00410	P32335
P00410	P32340
P00410	P32775
P00410	P32799
P00410	P33421
P00410	P36112
P00410	P38071
P00410	P38077
P00410	P38325
P00410	P40035
P00410	P40215
P00410	P40471
P00410	P40515
P00410	P54003
P00410	P81449
P00410	P81450
P00410	Q01519
P00410	Q04458
P00410	Q04935
P00410	Q06405
P00410	Q12207
P00410	Q12233
P00410	Q2V2P9
P00410	A5Z2X5
P00410	P00128
P00425	P00427
P00425	P00431
P00425	P00830
P00425	P01094
P00425	P01097
P00425	P01098
P00425	P04037
P00425	P04039
P00425	P05626
P00425	P06738
P00425	P07143
P00425	P07251
P00425	P07255
P00425	P07256
P00425	P07257
P00425	P07278
P00425	P08067
P00425	P14065
P00425	P14306
P00425	P15992
P00425	P16547
P00425	P17505
P00425	P17695
P00425	P19262
P00425	P20967
P00425	P21306
P00425	P21801
P00425	P22943
P00425	P25623
P00425	P27472
P00425	P30902
P00425	P31539
P00425	P31688
P00425	P32191
P00425	P32316
P00425	P32590
P00425	P32775
P00425	P32799
P00425	P32861
P00425	P34227
P00425	P36059
P00425	P36060
P00425	P36112
P00425	P37012
P00425	P38077
P00425	P38314
P00425	P38325
P00425	P38427
P00425	P38616
P00425	P38804
P00425	P40035
P00425	P40165
P00425	P40582
P00425	P42936
P00425	P46367
P00425	P47137
P00425	P53184
P00425	P53228
P00425	P53278
P00425	P53315
P00425	P53319
P00425	P53839
P00425	P81449
P00425	Q00711
P00425	Q00764
P00425	Q01519
P00425	Q02486
P00425	Q03104
P00425	Q03262
P00425	Q04120
P00425	Q04304
P00425	Q04336
P00425	Q04792
P00425	Q04935
P00425	Q05050
P00425	Q06405
P00425	Q06494
P00425	Q06625
P00425	Q12123
P00425	Q12230
P00425	Q12363
P00425	Q12443
P00425	Q12497
P00425	Q12523
P00425	Q2V2P9
P00425	Q3E841
P00425	A5Z2X5
P00425	P00128
P00427	P00431
P00427	P00447
P00427	P00830
P00427	P01094
P00427	P01097
P00427	P01098
P00427	P04037
P00427	P04039
P00427	P05626
P00427	P07143
P00427	P07251
P00427	P07255
P00427	P07256
P00427	P07257
P00427	P08067
P00427	P09435
P00427	P09457
P00427	P15992
P00427	P16547
P00427	P17505
P00427	P17695
P00427	P19262
P00427	P19955
P00427	P20967
P00427	P21306
P00427	P21801
P00427	P22289
P00427	P22943
P00427	P25372
P00427	P30902
P00427	P31539
P00427	P32191
P00427	P32316
P00427	P32340
P00427	P32590
P00427	P32799
P00427	P32861
P00427	P34227
P00427	P35719
P00427	P36047
P00427	P36060
P00427	P36112
P00427	P36534
P00427	P38071
P00427	P38077
P00427	P38345
P00427	P38427
P00427	P38804
P00427	P42940
P00427	P43594
P00427	P46367
P00427	P46681
P00427	P53184
P00427	P53228
P00427	P53299
P00427	P53598
P00427	P53733
P00427	P53839
P00427	P54114
P00427	P57744
P00427	P81449
P00427	P81451
P00427	Q00711
P00427	Q01519
P00427	Q02486
P00427	Q04120
P00427	Q05584
P00427	Q06405
P00427	Q08750
P00427	Q12230
P00427	Q12349
P00427	Q12480
P00427	Q12497
P00427	Q2V2P9
P00427	Q3E824
P00427	A5Z2X5
P00427	P00128
P00427	P00410
P00427	P00425
P00431	P00447
P00431	P00830
P00431	P01094
P00431	P04037
P00431	P07143
P00431	P07256
P00431	P07257
P00431	P07278
P00431	P09435
P00431	P09624
P00431	P09733
P00431	P09734
P00431	P10591
P00431	P13517
P00431	P14065
P00431	P14306
P00431	P16547
P00431	P17505
P00431	P17695
P00431	P19262
P00431	P20967
P00431	P21306
P00431	P21801
P00431	P22803
P00431	P22943
P00431	P23180
P00431	P23644
P00431	P25294
P00431	P25367
P00431	P25372
P00431	P27999
P00431	P28495
P00431	P31539
P00431	P31688
P00431	P32191
P00431	P32590
P00431	P32614
P00431	P32799
P00431	P32860
P00431	P32861
P00431	P33317
P00431	P33416
P00431	P34227
P00431	P35719
P00431	P35844
P00431	P36010
P00431	P36018
P00431	P36046
P00431	P36047
P00431	P36060
P00431	P37302
P00431	P38071
P00431	P38077
P00431	P38115
P00431	P38325
P00431	P38427
P00431	P38616
P00431	P38620
P00431	P38804
P00431	P39533
P00431	P40106
P00431	P40303
P00431	P40364
P00431	P40414
P00431	P43587
P00431	P43593
P00431	P46367
P00431	P47137
P00431	P49367
P00431	P50107
P00431	P53184
P00431	P53228
P00431	P53250
P00431	P53252
P00431	P53278
P00431	P53299
P00431	P53315
P00431	P53598
P00431	P53905
P00431	P54114
P00431	P54838
P00431	P57744
P00431	P81449
P00431	Q00055
P00431	Q00711
P00431	Q00764
P00431	Q02784
P00431	Q03048
P00431	Q04120
P00431	Q04304
P00431	Q04792
P00431	Q05050
P00431	Q05584
P00431	Q06146
P00431	Q08193
P00431	Q08822
P00431	Q12123
P00431	Q12230
P00431	Q12305
P00431	Q12363
P00431	Q12497
P00431	P00128
P00431	P00425
P00431	P00427
P00445	P0CT04
P00445	P14832
P00445	P22803
P00445	P38013
P00445	P39721
P00445	P40363
P00445	P53912
P00447	P00830
P00447	P01094
P00447	P07256
P00447	P07257
P00447	P07262
P00447	P09435
P00447	P09624
P00447	P15992
P00447	P16547
P00447	P17505
P00447	P19262
P00447	P20967
P00447	P31539
P00447	P33416
P00447	P34227
P00447	P36010
P00447	P36059
P00447	P46367
P00447	P53228
P00447	P53319
P00447	Q00711
P00447	Q00764
P00447	Q04120
P00447	Q06494
P00447	P00427
P00447	P00431
P00498	P00815
P00498	P03965
P00498	P04046
P00498	P04076
P00498	P04161
P00498	P05150
P00498	P07172
P00498	P07245
P00498	P07285
P00498	P07702
P00498	P07806
P00498	P08566
P00498	P10869
P00498	P15180
P00498	P16120
P00498	P21264
P00498	P23202
P00498	P23542
P00498	P28777
P00498	P32179
P00498	P32449
P00498	P32623
P00498	P33734
P00498	P36007
P00498	P36013
P00498	P37291
P00498	P37303
P00498	P38009
P00498	P38113
P00498	P38988
P00498	P38998
P00498	P39726
P00498	P39976
P00498	P42941
P00498	P48570
P00498	P49095
P00498	P51601
P00498	P53090
P00498	Q02046
P00498	Q04728
P00498	Q05911
P00498	Q12122
P00498	Q12166
P00498	Q99258
P00549	P00560
P00549	P00925
P00549	P00942
P00549	P00950
P00549	P06169
P00549	P12709
P00549	P14540
P00549	P16861
P00549	P16862
P00549	P29468
P00549	P32465
P00549	P38701
P00549	P38791
P00549	P38833
P00549	P39015
P00549	P40345
P00549	P41277
P00549	P48589
P00549	P52910
P00549	Q12074
P00549	P00330
P00549	P00358
P00549	P00359
P00560	P00815
P00560	P00924
P00560	P00925
P00560	P00950
P00560	P12709
P00560	P14540
P00560	P16861
P00560	P16862
P00560	P28834
P00560	P29468
P00560	P38833
P00560	P40054
P00560	P40074
P00560	P40345
P00560	P41277
P00560	P00330
P00560	P00358
P00560	P00359
P00560	P00549
P00729	P01094
P00729	P01120
P00729	P02992
P00729	P04806
P00729	P07267
P00729	P07278
P00729	P0CT04
P00729	P10591
P00729	P14065
P00729	P14306
P00729	P14904
P00729	P16547
P00729	P16965
P00729	P17649
P00729	P17695
P00729	P17709
P00729	P17891
P00729	P22803
P00729	P22855
P00729	P22943
P00729	P23180
P00729	P25294
P00729	P25349
P00729	P25373
P00729	P25694
P00729	P27472
P00729	P31539
P00729	P31688
P00729	P32590
P00729	P32861
P00729	P33416
P00729	P34227
P00729	P35719
P00729	P36059
P00729	P36060
P00729	P36139
P00729	P37012
P00729	P37302
P00729	P38071
P00729	P38109
P00729	P38115
P00729	P38234
P00729	P38314
P00729	P38325
P00729	P38427
P00729	P38616
P00729	P38715
P00729	P38804
P00729	P40363
P00729	P40364
P00729	P40581
P00729	P40582
P00729	P46367
P00729	P46680
P00729	P47137
P00729	P53184
P00729	P53252
P00729	P53278
P00729	P53312
P00729	P53315
P00729	P53598
P00729	P53839
P00729	P54114
P00729	P54838
P00729	Q00055
P00729	Q00764
P00729	Q01976
P00729	Q02933
P00729	Q03104
P00729	Q04120
P00729	Q04304
P00729	Q04336
P00729	Q04409
P00729	Q04792
P00729	Q04869
P00729	Q05050
P00729	Q05584
P00729	Q06151
P00729	Q06625
P00729	Q07551
P00729	Q12008
P00729	Q12123
P00729	Q12230
P00729	Q12305
P00729	Q12335
P00729	Q12363
P00729	Q12443
P00729	Q12513
P00729	O43137
P00729	P00360
P00815	P00899
P00815	P00931
P00815	P00937
P00815	P03965
P00815	P04076
P00815	P05150
P00815	P06168
P00815	P06208
P00815	P07172
P00815	P07244
P00815	P07245
P00815	P07246
P00815	P07264
P00815	P07702
P00815	P08566
P00815	P08679
P00815	P10869
P00815	P13663
P00815	P14843
P00815	P16120
P00815	P17423
P00815	P18544
P00815	P22768
P00815	P23542
P00815	P25605
P00815	P27616
P00815	P28777
P00815	P28834
P00815	P32179
P00815	P32288
P00815	P32449
P00815	P33330
P00815	P33734
P00815	P36007
P00815	P36013
P00815	P38009
P00815	P38113
P00815	P38145
P00815	P38891
P00815	P38972
P00815	P39714
P00815	P39976
P00815	P40047
P00815	P47096
P00815	P48570
P00815	P49090
P00815	P53090
P00815	P80210
P00815	Q04728
P00815	Q06252
P00815	Q12122
P00815	Q12166
P00815	Q99258
P00815	P00330
P00815	P00498
P00815	P00560
P00817	P11484
P00817	P15454
P00817	P15700
P00817	P22203
P00817	P31116
P00817	P33331
P00817	P38791
P00817	P40150
P00817	P53981
P00817	Q06252
P00830	P00890
P00830	P01094
P00830	P01097
P00830	P01098
P00830	P02992
P00830	P04037
P00830	P04039
P00830	P04840
P00830	P05626
P00830	P06738
P00830	P07143
P00830	P07251
P00830	P07255
P00830	P07256
P00830	P07257
P00830	P07278
P00830	P07991
P00830	P08067
P00830	P09435
P00830	P09457
P00830	P10591
P00830	P12695
P00830	P14065
P00830	P14306
P00830	P15992
P00830	P16547
P00830	P17505
P00830	P17558
P00830	P17695
P00830	P17709
P00830	P18239
P00830	P19262
P00830	P19955
P00830	P20967
P00830	P21306
P00830	P21801
P00830	P22202
P00830	P22289
P00830	P22855
P00830	P22943
P00830	P23641
P00830	P25294
P00830	P25342
P00830	P25372
P00830	P25623
P00830	P27472
P00830	P30902
P00830	P31539
P00830	P31688
P00830	P32191
P00830	P32316
P00830	P32335
P00830	P32340
P00830	P32590
P00830	P32775
P00830	P32787
P00830	P32799
P00830	P32861
P00830	P33416
P00830	P34227
P00830	P35719
P00830	P36047
P00830	P36059
P00830	P36060
P00830	P36112
P00830	P36139
P00830	P36141
P00830	P38071
P00830	P38077
P00830	P38115
P00830	P38314
P00830	P38325
P00830	P38345
P00830	P38427
P00830	P38616
P00830	P38715
P00830	P38804
P00830	P40035
P00830	P40165
P00830	P40580
P00830	P40582
P00830	P41903
P00830	P42936
P00830	P42940
P00830	P43593
P00830	P46367
P00830	P46680
P00830	P46681
P00830	P47032
P00830	P47085
P00830	P47137
P00830	P47771
P00830	P49017
P00830	P53130
P00830	P53184
P00830	P53228
P00830	P53252
P00830	P53278
P00830	P53315
P00830	P53319
P00830	P53598
P00830	P53839
P00830	P54114
P00830	P54838
P00830	P81449
P00830	P81450
P00830	P81451
P00830	Q00055
P00830	Q00711
P00830	Q00764
P00830	Q01519
P00830	Q02486
P00830	Q03104
P00830	Q03161
P00830	Q04120
P00830	Q04304
P00830	Q04336
P00830	Q04432
P00830	Q04792
P00830	Q05050
P00830	Q05584
P00830	Q05931
P00830	Q06151
P00830	Q06405
P00830	Q06494
P00830	Q06625
P00830	Q08750
P00830	Q12123
P00830	Q12230
P00830	Q12233
P00830	Q12329
P00830	Q12349
P00830	Q12464
P00830	Q12480
P00830	Q12497
P00830	Q12513
P00830	Q2V2P9
P00830	Q3E824
P00830	Q3E841
P00830	Q96VH5
P00830	A5Z2X5
P00830	P00128
P00830	P00425
P00830	P00427
P00830	P00431
P00830	P00447
P00890	P02992
P00890	P05626
P00890	P06738
P00890	P07143
P00890	P07251
P00890	P07256
P00890	P07257
P00890	P07278
P00890	P12695
P00890	P16547
P00890	P17505
P00890	P19262
P00890	P20967
P00890	P27472
P00890	P31539
P00890	P31688
P00890	P32316
P00890	P32356
P00890	P32590
P00890	P32775
P00890	P32861
P00890	P34227
P00890	P36059
P00890	P38071
P00890	P38077
P00890	P38427
P00890	P40582
P00890	P46367
P00890	P53184
P00890	Q00711
P00890	Q00764
P00890	Q04336
P00890	Q04792
P00890	Q04869
P00890	Q06405
P00890	Q06494
P00890	P00830
P00899	P00931
P00899	P00937
P00899	P03965
P00899	P04802
P00899	P06208
P00899	P07264
P00899	P07342
P00899	P10869
P00899	P13663
P00899	P14843
P00899	P15180
P00899	P17423
P00899	P22768
P00899	P23542
P00899	P28777
P00899	P32449
P00899	P32643
P00899	P33330
P00899	P33734
P00899	P38113
P00899	P40047
P00899	P48570
P00899	P49090
P00899	P53090
P00899	Q04728
P00899	P00815
P00912	Q06406
P00924	P02829
P00924	P41940
P00924	P00360
P00924	P00560
P00925	P00942
P00925	P00950
P00925	P04807
P00925	P05317
P00925	P05694
P00925	P05750
P00925	P06169
P00925	P07170
P00925	P07244
P00925	P07245
P00925	P07260
P00925	P0C2H8
P00925	P0C2H9
P00925	P10592
P00925	P10659
P00925	P11076
P00925	P12709
P00925	P14540
P00925	P16120
P00925	P16861
P00925	P16862
P00925	P18851
P00925	P23254
P00925	P25443
P00925	P26783
P00925	P27614
P00925	P29468
P00925	P31116
P00925	P31373
P00925	P32263
P00925	P32465
P00925	P32582
P00925	P34167
P00925	P34760
P00925	P36069
P00925	P37291
P00925	P38009
P00925	P38011
P00925	P38701
P00925	P38791
P00925	P38833
P00925	P38972
P00925	P39976
P00925	P40054
P00925	P40345
P00925	P41277
P00925	P48589
P00925	P52910
P00925	Q01855
P00925	Q02046
P00925	Q02196
P00925	Q03558
P00925	Q05905
P00925	Q05911
P00925	Q06252
P00925	Q12074
P00925	P00358
P00925	P00359
P00925	P00549
P00925	P00560
P00927	P07263
P00927	P09064
P00927	P09440
P00927	P17423
P00927	P25605
P00927	P28274
P00927	P36421
P00927	P38707
P00927	P38708
P00927	P42941
P00927	Q01217
P00927	Q05506
P00927	Q12166
P00931	P00937
P00931	P03965
P00931	P04076
P00931	P04802
P00931	P05150
P00931	P06208
P00931	P07172
P00931	P07244
P00931	P07245
P00931	P07246
P00931	P07263
P00931	P07264
P00931	P07702
P00931	P08566
P00931	P10869
P00931	P13663
P00931	P14843
P00931	P15180
P00931	P16120
P00931	P17423
P00931	P18544
P00931	P21954
P00931	P22768
P00931	P23542
P00931	P25605
P00931	P26637
P00931	P28777
P00931	P32179
P00931	P32288
P00931	P32449
P00931	P33330
P00931	P33734
P00931	P36013
P00931	P38009
P00931	P38113
P00931	P38145
P00931	P38707
P00931	P38891
P00931	P38972
P00931	P38998
P00931	P39522
P00931	P40825
P00931	P48570
P00931	P49090
P00931	P50095
P00931	P53090
P00931	P54885
P00931	P80210
P00931	Q04728
P00931	Q12122
P00931	Q12166
P00931	Q99258
P00931	P00815
P00931	P00899
P00937	P03965
P00937	P06208
P00937	P07172
P00937	P07244
P00937	P07246
P00937	P07263
P00937	P07264
P00937	P07342
P00937	P10869
P00937	P13663
P00937	P14843
P00937	P15180
P00937	P17423
P00937	P22768
P00937	P23542
P00937	P25605
P00937	P27616
P00937	P28777
P00937	P32179
P00937	P32449
P00937	P33330
P00937	P33734
P00937	P36007
P00937	P36013
P00937	P38113
P00937	P38145
P00937	P38891
P00937	P48570
P00937	P49090
P00937	P51601
P00937	P53090
P00937	P80210
P00937	Q04728
P00937	Q12122
P00937	Q86ZR7
P00937	P00815
P00937	P00899
P00937	P00931
P00942	P00950
P00942	P05319
P00942	P07262
P00942	P10622
P00942	P14540
P00942	P29468
P00942	P36010
P00942	P38791
P00942	P48589
P00942	P00549
P00942	P00925
P00950	P04807
P00950	P06169
P00950	P07170
P00950	P07245
P00950	P10659
P00950	P12709
P00950	P14540
P00950	P15700
P00950	P16861
P00950	P16862
P00950	P18851
P00950	P23254
P00950	P27614
P00950	P29468
P00950	P31116
P00950	P31373
P00950	P32582
P00950	P34167
P00950	P37291
P00950	P38009
P00950	P38791
P00950	P38833
P00950	P39976
P00950	P40054
P00950	P40074
P00950	P40345
P00950	P41277
P00950	P52910
P00950	P53981
P00950	Q02046
P00950	Q02196
P00950	Q05905
P00950	Q05926
P00950	Q06252
P00950	P00330
P00950	P00358
P00950	P00359
P00950	P00549
P00950	P00560
P00950	P00925
P00950	P00942
P00958	P02994
P00958	P04046
P00958	P04801
P00958	P04807
P00958	P05317
P00958	P05374
P00958	P05737
P00958	P05745
P00958	P05750
P00958	P07172
P00958	P07244
P00958	P07245
P00958	P07702
P00958	P07806
P00958	P09064
P00958	P09436
P00958	P0C0W1
P00958	P0C2H8
P00958	P0C2H9
P00958	P10964
P00958	P12754
P00958	P12945
P00958	P14126
P00958	P15180
P00958	P16521
P00958	P16861
P00958	P17064
P00958	P18562
P00958	P20447
P00958	P21264
P00958	P22138
P00958	P23248
P00958	P25443
P00958	P26321
P00958	P26637
P00958	P26783
P00958	P26784
P00958	P26785
P00958	P26786
P00958	P29453
P00958	P32324
P00958	P32332
P00958	P32337
P00958	P32368
P00958	P32465
P00958	P32481
P00958	P32497
P00958	P32563
P00958	P32804
P00958	P32892
P00958	P32915
P00958	P33322
P00958	P33401
P00958	P33442
P00958	P33892
P00958	P34160
P00958	P35194
P00958	P36008
P00958	P36069
P00958	P36105
P00958	P36421
P00958	P37291
P00958	P38061
P00958	P38217
P00958	P38219
P00958	P38249
P00958	P38264
P00958	P38701
P00958	P38708
P00958	P38754
P00958	P38861
P00958	P38972
P00958	P38998
P00958	P39007
P00958	P39079
P00958	P39081
P00958	P39692
P00958	P39730
P00958	P39935
P00958	P39938
P00958	P39976
P00958	P40010
P00958	P40046
P00958	P40069
P00958	P41057
P00958	P41805
P00958	P42941
P00958	P42945
P00958	P43535
P00958	P43585
P00958	P46655
P00958	P46956
P00958	P46971
P00958	P47075
P00958	P48231
P00958	P48362
P00958	P48589
P00958	P49095
P00958	P49166
P00958	P52910
P00958	P53131
P00958	P53235
P00958	P53261
P00958	P53276
P00958	P53909
P00958	P53914
P00958	Q01080
P00958	Q01855
P00958	Q02046
P00958	Q02326
P00958	Q02785
P00958	Q02892
P00958	Q02908
P00958	Q02931
P00958	Q03516
P00958	Q03532
P00958	Q03690
P00958	Q04013
P00958	Q04175
P00958	Q05022
P00958	Q05506
P00958	Q05911
P00958	Q08965
P00958	Q08972
P00958	Q12019
P00958	Q12029
P00958	Q12109
P00958	Q12176
P00958	Q12452
P00958	Q12460
P00958	Q12499
P00958	Q12754
P00958	Q6Q560
P00958	Q99207
P00958	Q99297
P00958	O14455
P01094	P01097
P01094	P01098
P01094	P04037
P01094	P04806
P01094	P05626
P01094	P06115
P01094	P06738
P01094	P07143
P01094	P07251
P01094	P07256
P01094	P07257
P01094	P07267
P01094	P07278
P01094	P07991
P01094	P08067
P01094	P09435
P01094	P0CT04
P01094	P10591
P01094	P13186
P01094	P13517
P01094	P14065
P01094	P14306
P01094	P14680
P01094	P14832
P01094	P15992
P01094	P16547
P01094	P16965
P01094	P17505
P01094	P17695
P01094	P17709
P01094	P19262
P01094	P20967
P01094	P21306
P01094	P21734
P01094	P21801
P01094	P22202
P01094	P22803
P01094	P22855
P01094	P22943
P01094	P23180
P01094	P23337
P01094	P25294
P01094	P25372
P01094	P25373
P01094	P25566
P01094	P27466
P01094	P27472
P01094	P28495
P01094	P30902
P01094	P31539
P01094	P31688
P01094	P32191
P01094	P32316
P01094	P32340
P01094	P32356
P01094	P32590
P01094	P32775
P01094	P32799
P01094	P32861
P01094	P33315
P01094	P33416
P01094	P34227
P01094	P35719
P01094	P36047
P01094	P36059
P01094	P36060
P01094	P36139
P01094	P36141
P01094	P37012
P01094	P38071
P01094	P38077
P01094	P38081
P01094	P38115
P01094	P38234
P01094	P38314
P01094	P38325
P01094	P38427
P01094	P38616
P01094	P38715
P01094	P38804
P01094	P38841
P01094	P40035
P01094	P40043
P01094	P40106
P01094	P40165
P01094	P40364
P01094	P40580
P01094	P40581
P01094	P40582
P01094	P42936
P01094	P43567
P01094	P43587
P01094	P43593
P01094	P46367
P01094	P46680
P01094	P47001
P01094	P47032
P01094	P47085
P01094	P47137
P01094	P47771
P01094	P50107
P01094	P53130
P01094	P53184
P01094	P53228
P01094	P53252
P01094	P53278
P01094	P53315
P01094	P53319
P01094	P53598
P01094	P53839
P01094	P54114
P01094	P54838
P01094	P81449
P01094	Q00055
P01094	Q00711
P01094	Q00764
P01094	Q01519
P01094	Q01976
P01094	Q02486
P01094	Q02933
P01094	Q03104
P01094	Q03262
P01094	Q04120
P01094	Q04304
P01094	Q04336
P01094	Q04341
P01094	Q04409
P01094	Q04432
P01094	Q04458
P01094	Q04792
P01094	Q05050
P01094	Q05584
P01094	Q05785
P01094	Q06146
P01094	Q06151
P01094	Q06494
P01094	Q06625
P01094	Q07551
P01094	Q07651
P01094	Q07653
P01094	Q08926
P01094	Q12008
P01094	Q12012
P01094	Q12123
P01094	Q12207
P01094	Q12230
P01094	Q12305
P01094	Q12329
P01094	Q12355
P01094	Q12363
P01094	Q12443
P01094	Q12497
P01094	Q12513
P01094	Q12523
P01094	Q2V2P9
P01094	Q3E824
P01094	Q3E841
P01094	A5Z2X5
P01094	O43137
P01094	P00128
P01094	P00360
P01094	P00425
P01094	P00427
P01094	P00431
P01094	P00447
P01094	P00729
P01094	P00830
P01097	P01098
P01097	P04037
P01097	P04039
P01097	P04840
P01097	P05626
P01097	P06738
P01097	P07143
P01097	P07251
P01097	P07255
P01097	P07256
P01097	P07257
P01097	P07278
P01097	P08067
P01097	P09457
P01097	P14306
P01097	P15992
P01097	P16547
P01097	P17505
P01097	P17695
P01097	P18239
P01097	P19262
P01097	P19955
P01097	P20967
P01097	P21306
P01097	P21801
P01097	P22202
P01097	P22289
P01097	P22943
P01097	P23641
P01097	P25623
P01097	P27472
P01097	P30902
P01097	P31539
P01097	P31688
P01097	P32191
P01097	P32316
P01097	P32340
P01097	P32590
P01097	P32775
P01097	P32787
P01097	P32799
P01097	P32861
P01097	P34227
P01097	P35719
P01097	P36047
P01097	P36060
P01097	P36064
P01097	P36112
P01097	P38071
P01097	P38077
P01097	P38115
P01097	P38314
P01097	P38325
P01097	P38345
P01097	P38427
P01097	P38616
P01097	P38715
P01097	P38804
P01097	P40035
P01097	P40582
P01097	P42936
P01097	P43594
P01097	P47137
P01097	P53184
P01097	P53228
P01097	P53252
P01097	P53278
P01097	P53315
P01097	P53319
P01097	P53598
P01097	P53733
P01097	P53839
P01097	P54114
P01097	P81449
P01097	P81450
P01097	P81451
P01097	Q00055
P01097	Q00711
P01097	Q01519
P01097	Q02486
P01097	Q03104
P01097	Q04120
P01097	Q04304
P01097	Q04336
P01097	Q04432
P01097	Q04792
P01097	Q05050
P01097	Q06405
P01097	Q06494
P01097	Q06625
P01097	Q07551
P01097	Q08750
P01097	Q12123
P01097	Q12230
P01097	Q12233
P01097	Q12349
P01097	Q12443
P01097	Q12497
P01097	Q2V2P9
P01097	Q3E841
P01097	A5Z2X5
P01097	P00128
P01097	P00410
P01097	P00425
P01097	P00427
P01097	P00830
P01097	P01094
P01098	P04037
P01098	P04039
P01098	P04806
P01098	P04840
P01098	P05626
P01098	P06738
P01098	P07143
P01098	P07251
P01098	P07255
P01098	P07256
P01098	P07257
P01098	P07267
P01098	P07278
P01098	P07991
P01098	P08067
P01098	P09457
P01098	P0CT04
P01098	P10591
P01098	P13186
P01098	P14065
P01098	P14306
P01098	P14832
P01098	P15992
P01098	P16547
P01098	P16965
P01098	P17505
P01098	P17695
P01098	P17709
P01098	P19262
[truncated: 50,511 more rows]
